# Supplementary material for: Developing a Prognostic Micro-RNA Signature for Human Cervical Carcinoma
Source: PLoS One. 2015 Apr 16;10(4):e0123946. doi: 10.1371/journal.pone.0123946 (PMC4399941; doi:10.1371/journal.pone.0123946)
Supplement: S1 Table — Clinical data for 79 frozen cervix samples. (TXT) [file pone.0123946.s001.txt]

CH_ID	ArrayFile	SampleNumber	ForNugenCheck	BatchNumber	SampleName	Type	SampleID	AmplificationProtocol	tumsize	hp5	HGB	age	ifp	node	survtime	stat	dftime	dfcens	FIGO
1	1_77NuGen_(HG-U133_Plus_2).CEL	NA	1	Batch2	S9	Tumour	S9	Nugen	7	85	118	54.21	19.69999998	3Y	2.809	1	2.809	1	3B
3	3_17_(HG-U133_Plus_2).CEL	NA	0	Batch2	S47	Tumour	S47	Nugen	4	50.4	133	47.12	7.7	1N	1.585	1	1.131	1	2B
4	1_4_(HG-U133_Plus_2).CEL	NA	0	Batch2	S27	Tumour	S27	Nugen	6	23.8	144	43.41	21.77999997	3Y	1.243	1	0.003	1	2B
5	5_33_(HG-U133_Plus_2).CEL	NA	0	Batch2	S60	Tumour	S60	Nugen	5	62.5	130	61.7	15.02499998	1N	2.524	1	2.114	1	2B
6	6_49_(HG-U133_Plus_2).CEL	NA	0	Batch2	S69	Tumour	S69	Nugen	5	74.5	133	47.94	24.94999999	1N	10.609	0	10.609	0	2B
7	7_65_(HG-U133_Plus_2).CEL	NA	0	Batch2	S77	Tumour	S77	Nugen	5	71.9	124	33.19	7.479999986	1N	7.283	0	7.283	0	2B
9	9_18_(HG-U133_Plus_2).CEL	NA	0	Batch2	S89	Tumour	S89	Nugen	6	24.2	104	49.02	11.84999999	3Y	0.764	0	0.003	1	2B
11	11_34_(HG-U133_Plus_2).CEL	NA	0	Batch2	S16	Tumour	S16	Nugen	5.5	62.5	148	34.05	22.87999995	3Y	3.86	0	3.86	0	2A
12	12_50_(HG-U133_Plus_2).CEL	NA	0	Batch2	S18	Tumour	S18	Nugen	5.5		100	55.54		1N	1.254	1	1.254	1	3B
13	13_19_(HG-U133_Plus_2).CEL	NA	0	Batch2	S20	Tumour	S20	Nugen	4	46.9	120	83.91	9.866666661	2E	0.643	1	0.003	1	2B
14	14_78Nugen_(HG-U133_Plus_2).CEL	NA	1	Batch2	S7	Tumour	S7	Nugen	4.8	8.6	110	28.52		1N	6.283	0	6.283	0	1B
15	15_66_(HG-U133_Plus_2).CEL	NA	0	Batch2	S24	Tumour	S24	Nugen	5	96.3	135	57	15.57999998	3Y	7.551	0	7.551	0	3B
16	16_35_(HG-U133_Plus_2).CEL	NA	0	Batch2	S25	Tumour	S25	Nugen	5	63.1	126	78.74		3Y	1.292	1	0.958	1	3B
17	2_17_(HG-U133_Plus_2).CEL	NA	0	Batch2	S34	Tumour	S34	Nugen	2.3	32	119	61.35	22.81999997	1N	6.267	1	6.267	1	2B
18	18_79Nugen_(HG-U133_Plus_2).CEL	NA	1	Batch2	S8	Tumour	S8	Nugen	4	14.8	120	34.27	10.59999999	2E	5.632	0	5.632	0	2B
20	3_220_(HG-U133_Plus_2).CEL	NA	0	Batch2	S48	Tumour	S48	Nugen	6	14.8	105	43.07	26.34999996	2E	1.766	1	1.577	1	2B
21	21_20_(HG-U133_Plus_2).CEL	NA	0	Batch2	S28	Tumour	S28	Nugen	5	73.8	107	61.66	18.95999999	1N	2.686	1	2.486	1	2B
22	22_51_(HG-U133_Plus_2).CEL	NA	0	Batch2	S29	Tumour	S29	Nugen	4.2	5.5	111	46.7	8.274999997	3Y	7.124	0	1.457	1	1B
24	24_36_(HG-U133_Plus_2).CEL	NA	0	Batch2	S30	Tumour	S30	Nugen	5	8.1	139	41	19.47999997	3Y	5.092	0	5.092	0	1B
25	25_67_(HG-U133_Plus_2).CEL	NA	0	Batch2	S31	Tumour	S31	Nugen	5	22.5	127	36.77	4.519999995	3Y	6.675	0	6.675	0	1B
26	4_26_(HG-U133_Plus_2).CEL	NA	0	Batch2	S54	Tumour	S54	Nugen	5		99	41.41	13.15999999	3Y	1.196	0	0.003	1	2B
27	27_3N_(HG-U133_Plus_2).CEL	NA	1	Batch1	S1	Tumour	S1	Nugen	5.5		127	53.88	12.69999998	3Y	1.648	1	0.003	1	2B
28	28_21_(HG-U133_Plus_2).CEL	NA	0	Batch2	S32	Tumour	S32	Nugen	3.5		138	71.1	24.49999999	1N	7.507	0	7.507	0	2B
29	29_37_(HG-U133_Plus_2).CEL	NA	0	Batch2	S33	Tumour	S33	Nugen	6	30	120	45.07	19.07999997	2E	8.32	0	8.32	0	2A
30	30_52_(HG-U133_Plus_2).CEL	NA	0	Batch2	S36	Tumour	S36	Nugen	3.3	67.1		59.45	21.31999999	1N	7.285	0	7.285	0	2B
31	5_31_(HG-U133_Plus_2).CEL	NA	0	Batch2	S59	Tumour	S59	Nugen	5.2	34.4		34.19	9.81999999	1N	6.951	0	6.951	0	1B
32	6_32_(HG-U133_Plus_2).CEL	NA	0	Batch2	S68	Tumour	S68	Nugen	4.2	82.5	136	31.39	12.91999998	1N	8.162	0	8.162	0	2B
33	33_68_(HG-U133_Plus_2).CEL	NA	0	Batch2	S37	Tumour	S37	Nugen	5	51.3	137	75.43	39.29999994	1N	8.378	0	8.378	0	3B
34	34_22_(HG-U133_Plus_2).CEL	NA	0	Batch2	S38	Tumour	S38	Nugen	4.6		137	57.91		1N	8.334	0	8.334	0	2B
35	35_38_(HG-U133_Plus_2).CEL	NA	0	Batch2	S39	Tumour	S39	Nugen	5	25.8	130	26.38	14.708	2E	3.702	0	3.702	0	1B
38	38_2N_(HG-U133_Plus_2).CEL	NA	1	Batch1	S2	Tumour	S2	Nugen	8	63.9	130	60.77	25.122	3Y	3.584	0	3.584	0	3B
39	39_53_(HG-U133_Plus_2).CEL	NA	0	Batch2	S46	Tumour	S46	Nugen	7	57.5	139	67.8	20.584	1N	3.255	0	3.255	0	3B
40	7_40_(HG-U133_Plus_2).CEL	NA	0	Batch2	S76	Tumour	S76	Nugen	4.5	42.7	136	69.33	11.9675	2E	3.869	0	3.869	0	1B
41	41_23_(HG-U133_Plus_2).CEL	NA	0	Batch2	S49	Tumour	S49	Nugen	6	82.2	116	45.74	17.464	1N	1.585	1	0.003	1	2B
42	42_69_(HG-U133_Plus_2).CEL	NA	0	Batch2	S50	Tumour	S50	Nugen	4	83.8	126	33.97	8.3	1N	4.37	0	4.37	0	2B
43	43_39_(HG-U133_Plus_2).CEL	NA	0	Batch2	S51	Tumour	S51	Nugen	5.5	33.6	138	56.11	26.6	1N	5.755	0	5.755	0	1B
44	44_1N_(HG-U133_Plus_2).CEL	NA	1	Batch1	S3	Tumour	S3	Nugen	6.5	45.3	96	29.99	4.724999994	3Y	2.322	1	2.081	1	1B
45	45_80Nugen_(HG-U133_Plus_2).CEL	NA	1	Batch2	S12	Tumour	S12	Nugen	8	50.8	111	39.14	26.62499997	3Y	5.577	0	5.577	0	3B
46	46_24_(HG-U133_Plus_2).CEL	NA	0	Batch2	S52	Tumour	S52	Nugen	5	10.1	137	48.06	25.79999998	2E	6.363	0	6.363	0	2B
47	47_54_(HG-U133_Plus_2).CEL	NA	0	Batch2	S53	Tumour	S53	Nugen	4	59.5	140	54.77	18.9	1N	4.682	0	4.682	0	1B
50	50_5N_(HG-U133_Plus_2).CEL	NA	1	Batch1	S4	Tumour	S4	Nugen	2.5	36.7	138	37.36	11.93999998	1N	6.133	0	6.133	0	1B
52	52_25_(HG-U133_Plus_2).CEL	NA	0	Batch2	S55	Tumour	S55	Nugen	3	66.9	139	78.71	16.29999998	1N	5.268	0	5.268	0	1B
53	8_53_(HG-U133_Plus_2).CEL	NA	0	Batch2	S83	Tumour	S83	Nugen	3.5	98.3	135	47.27	20.67999997	3Y	6.037	0	6.037	0	2B
54	54_70_(HG-U133_Plus_2).CEL	NA	0	Batch2	S56	Tumour	S56	Nugen	4.5	70.9	99	36.57		1N	5.079	0	5.079	0	1B
55	9_55_(HG-U133_Plus_2).CEL	NA	0	Batch2	S90	Tumour	S90	Nugen	6	64.4	119	40.17	13.11999999	2E	5.29	1	1.881	1	1B
56	56_40_(HG-U133_Plus_2).CEL	NA	0	Batch2	S57	Tumour	S57	Nugen	3	50.7	130	46.42	22.97999997	1N	5.331	0	5.331	0	1B
57	57_6N_(HG-U133_Plus_2).CEL	NA	1	Batch1	S5	Tumour	S5	Nugen	4.5	70	148	68.79	22.87999998	1N	3.116	1	2.19	1	3B
58	58_4N_(HG-U133_Plus_2).CEL	NA	1	Batch1	S6	Tumour	S6	Nugen	8	2.3		54.23	16.67666665	3Y	1.155	1	0.003	1	3B
59	59_55_(HG-U133_Plus_2).CEL	NA	0	Batch2	S58	Tumour	S58	Nugen	5.5	57.8	125	75.51	6.82	1N	0.731	0	0.731	0	2B
61	61_26_(HG-U133_Plus_2).CEL	NA	0	Batch2	S61	Tumour	S61	Nugen	5	62.2	141	47.53	11.39	1N	3.236	0	3.236	0	2B
62	62_41_(HG-U133_Plus_2).CEL	NA	0	Batch2	S62	Tumour	S62	Nugen	4	96.1	140	41.23	28.63	1N	3.767	0	3.767	0	1B
63	63_56_(HG-U133_Plus_2).CEL	NA	0	Batch2	S63	Tumour	S63	Nugen	4	29.8	116	73.92	22.43999997	1N	5.248	1	5.248	1	2B
64	64_71_(HG-U133_Plus_2).CEL	NA	0	Batch2	S64	Tumour	S64	Nugen	5	82	125	26.58	5.359999999	3Y	8.909	0	8.909	0	2B
65	65_57_(HG-U133_Plus_2).CEL	NA	0	Batch2	S65	Tumour	S65	Nugen	8	57	117	62.86	8.579999988	3Y	9.695	0	4.46	1	3B
66	66_72_(HG-U133_Plus_2).CEL	NA	0	Batch2	S66	Tumour	S66	Nugen	4.5		133	57.22		3Y	4.567	0	4.567	0	2B
67	67_81Nugen_(HG-U133_Plus_2).CEL	NA	1	Batch2	S13	Tumour	S13	Nugen	5.3	85.6	124	47.69		2E	8.005	0	8.005	0	2B
68	68_27_(HG-U133_Plus_2).CEL	NA	0	Batch2	S67	Tumour	S67	Nugen	3.5	89.7	111	42.23	12.85999999	3Y	8.219	0	8.219	0	1B
69	10_69_(HG-U133_Plus_2).CEL	NA	0	Batch2	S15	Tumour	S15	Nugen	5	41.2	78	54.72	20.05999997	1N	8.468	0	8.468	0	2B
70	70_58_(HG-U133_Plus_2).CEL	NA	0	Batch2	S70	Tumour	S70	Nugen	5	72	112	63.56	13.13333332	1N	2.259	0	2.259	0	3B
71	71_42_(HG-U133_Plus_2).CEL	NA	0	Batch2	S71	Tumour	S71	Nugen	3.5	64.3	106	73.77	15.49999999	3Y	3.452	1	3.452	1	2B
72	11_72_(HG-U133_Plus_2).CEL	NA	0	Batch2	S17	Tumour	S17	Nugen	5	79.4	116	51.49	23.95999996	2E	8.736	0	8.736	0	2B
75	75_28_(HG-U133_Plus_2).CEL	NA	0	Batch2	S72	Tumour	S72	Nugen	5.1	67.4	124	39.09	22.95999997	3Y	7.086	0	7.086	0	3B
76	12_76_(HG-U133_Plus_2).CEL	NA	0	Batch2	S19	Tumour	S19	Nugen	5.5	29.9	83	51.47	12.85	1N	6.606	0	6.606	0	3B
77	77_59_(HG-U133_Plus_2).CEL	NA	0	Batch2	S73	Tumour	S73	Nugen	5	42.2	138	30.76	17.82499997	1N	2.434	1	0.638	1	1B
78	78_73_(HG-U133_Plus_2).CEL	NA	0	Batch2	S74	Tumour	S74	Nugen	5	88.4	133	45.83	27.91999998	1N	7.072	0	7.072	0	3B
79	79_43_(HG-U133_Plus_2).CEL	NA	0	Batch2	S75	Tumour	S75	Nugen	4	66.3	126	46.52	27.01999996	1N	2.809	1	1.826	1	1B
80	13_80_(HG-U133_Plus_2).CEL	NA	0	Batch2	S21	Tumour	S21	Nugen	3.5	65.3	140	62.79	9.879999985	1N	6.048	0	6.048	0	2B
83	83_29_(HG-U133_Plus_2).CEL	NA	0	Batch2	S78	Tumour	S78	Nugen	7	22.1	105	46.83	33.07999998	2E	4.504	0	4.504	0	3B
84	84_60_(HG-U133_Plus_2).CEL	NA	0	Batch2	S79	Tumour	S79	Nugen	6	69.8	108	70.13	14.35999999	2E	5.977	0	5.977	0	3B
85	14_85_(HG-U133_Plus_2).CEL	NA	0	Batch2	S22	Tumour	S22	Nugen	4.5	92.1	119	54.04	9.199999988	3Y	6.053	0	6.053	0	2B
86	86_82Nugen_(HG-U133_Plus_2).CEL	NA	1	Batch2	S14	Tumour	S14	Nugen	6	45	138	54.65	12.42	2E	1.342	1	0.728	1	2B
87	87_44_(HG-U133_Plus_2).CEL	NA	0	Batch2	S80	Tumour	S80	Nugen	4	0	134	35.83	13.75	3Y	5.361	0	5.361	0	1B
88	88_74_(HG-U133_Plus_2).CEL	NA	0	Batch2	S81	Tumour	S81	Nugen	6	39.9	127	35.26	22.1	3Y	2.415	1	1.799	1	2B
89	89_61_(HG-U133_Plus_2).CEL	NA	0	Batch2	S82	Tumour	S82	Nugen	6	19.5	115	40.32	2.95	1N	1.717	1	0.003	1	2B
90	90_45_(HG-U133_Plus_2).CEL	NA	0	Batch2	S84	Tumour	S84	Nugen	6	62.9	119	53.42	23.9825	1N	4.86	0	4.86	0	1B
91	91_75_(HG-U133_Plus_2).CEL	NA	0	Batch2	S85	Tumour	S85	Nugen	6	70.7	77	56.25	9.515	1N	3.603	0	3.603	0	3B
92	92_62_(HG-U133_Plus_2).CEL	NA	0	Batch2	S86	Tumour	S86	Nugen	5	54.9	127	26.59	19.61	1N	2.412	1	1.15	1	1B
93	93_30_(HG-U133_Plus_2).CEL	NA	0	Batch2	S87	Tumour	S87	Nugen	8	35.9	132	39.68	26.7075	1N	3.203	0	3.203	0	1B
94	94_46_(HG-U133_Plus_2).CEL	NA	0	Batch2	S88	Tumour	S88	Nugen	6	10.5	108	51.13	17.33	2E	3.836	0	3.836	0	1B
3064	3064_63_(HG-U133_Plus_2).CEL	NA	0	Batch2	S35	Normal	S35	Nugen											
3182	15_3182_(HG-U133_Plus_2).CEL	NA	0	Batch2	S23	Normal	S23	Nugen											
3789	3789_31_(HG-U133_Plus_2).CEL	NA	0	Batch2	S40	Normal	S40	Nugen											
3792	16_3792_(HG-U133_Plus_2).CEL	NA	0	Batch2	S26	Normal	S26	Nugen											
3840	3840_47_(HG-U133_Plus_2).CEL	NA	0	Batch2	S41	Normal	S41	Nugen											
3846	3846_32_(HG-U133_Plus_2).CEL	NA	0	Batch2	S43	Normal	S43	Nugen											
3847	3847_76_(HG-U133_Plus_2).CEL	NA	0	Batch2	S44	Normal	S44	Nugen											
3856	3856_83Nugen_(HG-U133_Plus_2).CEL	NA	1	Batch2	S10	Normal	S10	Nugen											
3862	3862_48_(HG-U133_Plus_2).CEL	NA	0	Batch2	S45	Normal	S45	Nugen											
3926	3926_84Nugen_(HG-U133_Plus_2).CEL	NA	1	Batch2	S11	Normal	S11	Nugen											
3844c	3844c_64_(HG-U133_Plus_2).CEL	NA	0	Batch2	S42	Normal	S42	Nugen											
