# Supplementary material for: Developing a Prognostic Micro-RNA Signature for Human Cervical Carcinoma
Source: PLoS One. 2015 Apr 16;10(4):e0123946. doi: 10.1371/journal.pone.0123946 (PMC4399941; doi:10.1371/journal.pone.0123946)
Supplement: S2 Table — Clinical data for 87 FFPE cervix samples. (XLSX) [file pone.0123946.s002.xlsx]

## Sheet: Sheet1
tumid	BIRTHDT	PELREC	PARAOREC	DISREC	LSTFUDT	tumsize	hp5	HGB	age	ifp	node	stat	survtime	dfcens	dftime
25980	1965-09-21	Y	Y	Y	2005-07-01	6	10.2	139	39.086	6.1	1N	1	0.69	1	0.003
248	1974-03-10	Y	N	N	2009-09-02	4	13.3	133	31.652	13.1525	1N	0	3.83	1	0.999
2821	1949-03-08	Y	Y	Y	2006-12-16		86.9	136	56.824	20.85	2E	1	0.95	1	0.709
13160	1959-04-02	N	N	N	2009-03-12	4.9	7	126	42.089	39.7	2E	0	7.855	0	7.855
26932	1958-12-25	N	N	N	2010-01-06	3.5	34.4	123	42.93	23.85	2E	0	8.104	0	8.104
29009	1943-05-16	N	N	N	2010-06-20	5	75.8	137	58.522	17.7	1N	0	8.575	0	8.575
29789	1948-02-04	Y	Y	Y	2003-11-24	5	32.4	99	53.818	24.175	3Y	1	1.985	1	1.049
31408	1950-05-30	Y	N	N	2005-12-12	4	74.7	120	51.384	15.6	1N	1	4.153	1	1.952
30702	1955-10-16	N	N	N	2007-03-07	8	52.6	138	47.118	19.72	2E	0	4.271	0	4.271
31445	1940-06-13	N	N	Y	2006-02-06	9.3	69.8	131	62.404	12.68	3Y	1	3.247	1	2.311
4221	1936-04-22	N	N	N	2010-02-02	4.5		136	65.815		1N	0	7.967	0	7.967
4918	1963-10-10	N	N	N	2007-09-05	4	14	119	38.368	20.1667	3Y	0	5.536	0	5.536
84	1960-03-01	Y	N	N	2003-11-19	4.5	41.3	122	41.689	10.92	2E	1	2.029	1	1.459
10755	1928-02-18	Y	N	Y	2005-05-27	4	56.1	121	75.231	14.5	3Y	1	2.04	1	0.003
22417	1951-03-13	N	N	N	2010-10-26	4	93	131	52.613	27.8333	1N	0	7.009	0	7.009
497	1970-10-05	N	N	N	2010-06-16	3	19.4	137	32.263	16.9	3Y	0	7.433	0	7.433
6678	1932-10-10	N	N	N	2010-06-07	3	64.3	136	70.439		1N	0	7.217	0	7.217
1969	1949-09-03	Y	Y	Y	2006-09-09	5	72	143	54.382	18.24	3Y	1	2.634	1	2.294
20082	1965-11-08	N	N	N	2007-08-23	6	23.6	117	38.762	26.2	1N	0	3.025	0	3.025
25462	1922-04-17	N	Y	N	2006-02-01	3		130	82.563		3Y	1	1.232	1	0.843
26473	1955-04-08	N	N	N	2010-09-15	7	70.3	132	49.615	10.525	1N	0	5.823	0	5.823
8535	1973-09-29	N	N	N	2010-04-29	7	57.5	129	30.522	13.875	2E	0	6.059	0	6.059
10345	1946-12-27	Y	N	Y	2007-02-15	8	68.8	94	58.313	14.76	1N	1	1.823	1	0.003
25219	1963-06-08	N	N	N	2010-09-01	4		146	42.283	11.4533	1N	0	4.95	0	4.95
27404	1951-07-03	Y	N	N	2007-03-01		30.6	135	54.294	31.6	3Y	1	1.366	1	0.003
27431	1944-11-04	N	N	N	2008-06-26	5	60.9	133	61.013	17.838	3Y	1	2.628	1	2.628
10831	1956-04-25	N	N	N	2010-03-30	5	61.3	106	50.023	24.906	3Y	0	3.904	0	3.904
29236	1960-05-04	N	N	N	2010-06-02		71.1	112	46.554	20.724	1N	0	3.524	0	3.524
29647	1963-09-15	N	N	N	2010-07-20	5	50.3	100	43.203	11.24	3Y	0	3.641	0	3.641
3166	1947-10-23	N	N	Y	2006-05-08		83.1	96	58.234	20.042	3Y	1	0.307	1	0.003
4436	1937-07-02	N	N	N	2010-06-30	4	74.4	146	68.641	15.816	2E	0	4.353	0	4.353
899	1952-03-04	N	N	Y	2010-11-24	6	78.6	139	53.785	29.222	1N	0	4.939	1	3.592
12257	1962-09-26	N	N	N	2010-05-06	6	53.8	123	44.58	13.18	2E	0	3.028	0	3.028
12638	1969-09-07	N	N	N	2010-09-08	6		122	37.645	10.426	1N	0	3.357	0	3.357
2000	1953-01-02	N	N	N	2009-12-15	5	56.9	124	53.911	21.804	1N	0	3.039	0	3.039
22826	1975-01-12	Y	N	Y	2008-06-26	5	43.7	100	32.479	28.078	1N	0	0.975	1	0.003
23753	1976-12-12	N	N	N	2010-07-08	7	40.3	95	30.612	26.5075	2E	0	2.957	0	2.957
36833	1974-11-14	Y	N	N	2010-05-04	6	71	107	32.945	6.704	2E	0	2.524	1	0.003
3981	1962-08-27	Y	N	N	2008-08-06	6	82.5	114	44.452	37.528	3Y	0	1.492	1	0.003
7547	1961-11-03	N	N	N	2010-11-17	6	58	91	45.355	6.65333	3Y	0	3.682	0	3.682
9257	1950-04-23	N	N	N	2010-12-02	6	66.7	143	56.931	19.758	3Y	0	3.68	0	3.68
5007	1958-05-18	N	N	Y	2008-06-26	6	73.7	127	45.55	16.725	3Y	1	4.559	1	2.943
31085	1953-07-24	N	Y	N	2008-06-18	6	48.4	128	47.392	22.08	3Y	0	7.51	1	2.007
9268	1969-11-28	N	N	Y	2004-04-28	5	78	109	30.368	9.98	1N	1	4.047	1	2.229
19245	1959-02-15	N	N	Y	2001-07-03	6	35.6	129	40.482	31.66	2E	1	1.897	1	0.906
21594	1944-06-16	N	N	N	2007-10-24	6	28.8	108	55.244	12.8	2E	0	8.11	0	8.11
2998	1967-02-17	N	N	N	2008-01-21	6	48.1	115	31.964	58.9	3Y	0	8.961	0	8.961
31397	1951-04-09	N	N	N	2009-05-27		20.8	116	48.682	17.4667	1N	0	9.451	0	9.451
17348	1954-04-30	N	N	N	2007-08-08	7	11.8	124	44.23	26.48	1N	0	9.043	0	9.043
15232	1943-08-14	N	N	N	2004-08-27	12	25	112	60.895	13.325	1N	1	0.142	1	0.003
28716	1967-07-18	Y	Y	Y	2006-12-03	7	31.4	118	38.393	18.1017	3Y	1	0.986	1	0.003
32740	1947-06-25	N	Y	N	1998-08-31	4	30.2	124	48.408	13.875	1N	1	2.776	1	1.514
20294	1956-10-05	N	N	N	2008-02-05	8	66.2	137	40.876		3Y	0	10.459	0	10.459
26757	1935-10-06	N	N	N	2010-11-24	7	63.9	136	70.04	16.172	1N	0	5.095	0	5.095
32803	1956-05-25	N	N	N	2002-10-03	6	49.2	107	42.576	14.56	1N	0	3.781	0	3.781
10854	1953-08-05	N	N	N	2007-07-03	4	51.8	127	45.744	12.92	2E	0	8.164	0	8.164
21378	1952-07-31	Y	Y	Y	2000-12-01	6	93.8	96	47.102	25.2	3Y	1	1.235	1	0.003
19225	1927-01-21	N	N	N	2010-03-17	6	46.9	119	75.488	12.16	1N	0	7.663	0	7.663
9423	1935-07-23	N	N	N	2010-03-17	3	35.7	133	64.723	50.225	1N	0	9.927	0	9.927
10210	1963-01-02	N	N	N	2010-04-15	7	31.9	114	37.276	13.96	3Y	0	10.007	0	10.007
22329	1928-12-14	N	N	N	2008-09-30	5	0	137	71.751	33.36	1N	0	8.044	0	8.044
17132	1947-04-30	N	N	N	2010-05-02	2.5	17.9	141	54.201		1N	0	8.805	0	8.805
19861	1931-05-11	N	N	N	2008-11-19	3	36.6	138	70.264	8.58	1N	0	7.264	0	7.264
21030	1952-02-02	N	N	N	2008-09-25	6.7		101	49.528		1N	0	7.118	0	7.118
31776	1956-12-18	Y	N	Y	2003-08-20	8	18.8	92	44.882	30.92	1N	1	1.788	1	0.003
1065	1959-06-04	N	N	N	2010-02-09	7	73.1	105	42.615	16.92	3Y	0	8.071	0	8.071
10718	1963-10-28	N	N	N	2003-12-02	4.8	73.4	107	38.467	5.36	3Y	0	1.629	0	1.629
19758	1931-06-24	Y	N	N	2003-01-06	4.5	79.4	146	71.124	12.08	2E	1	0.413	1	0.003
20695	1941-12-30	Y	N	Y	2003-06-08	8	65.2	88	60.608	22.76	1N	1	0.83	1	0.003
18014	1942-02-07	N	N	N	2008-03-14	4	28.6	121	61.566		2E	0	4.531	0	4.531
18267	1955-09-29	N	N	N	2010-04-27	5	58.3	117	47.915		2E	0	6.661	0	6.661
2537	1973-01-27	Y	Y	N	2005-05-30	6	79.2	129	30.888	40.96	3Y	1	1.448	1	0.003
1104	1945-03-11	Y	Y	Y	2006-07-19	9	49.4	138	58.768		3Y	1	2.587	1	2.322
10209	1934-10-08	N	N	N	2010-01-12	6	70.7	157	69.569	4.23333	1N	0	5.695	0	5.695
21886	1947-09-15	N	Y	N	2008-09-08	5	69.4	143	56.676	53.8	3Y	0	4.307	1	2.092
12511	1939-01-02	N	N	N	2007-06-05	2.5	45.6	144	65.281	4.66	1N	0	3.14	0	3.14
3631	1953-10-14	N	N	N	2010-04-20	4	50.5	133	51.253	9.73333	1N	0	5.262	0	5.262
3839	1958-09-28	N	N	N	2009-08-26	7	37.5	147	46.387		1N	0	4.523	0	4.523
9693	1966-07-27	N	N	N	2010-08-24	4.5	10.2	146	38.754	12.5	1N	0	5.322	0	5.322
11633	1950-12-01	N	N	N	2010-11-17	3	0	121	54.464	13.32	1N	0	5.498	0	5.498
19557	1950-08-04	N	N	N	2010-05-04	7	45	80	55.143	36.475	3Y	0	4.605	0	4.605
24945	1933-02-04	N	N	N	2006-12-21	7	84.7	121	72.682	33.812	3Y	1	1.194	1	1.194
1362	1974-10-22	N	N	N	2010-08-25	5		124	31.242		3Y	0	4.6	0	4.6
16366	1987-01-12	N	N	N	2009-08-28	4	5.3	109	19.483	16.9517	2E	0	3.143	0	3.143
19640	1969-11-08	N	N	N	2010-10-12	5	26.9	138	37.615	9.8875	2E	0	3.31	0	3.31
34008	1975-09-10	N	N	N	2010-09-07	4.5	0	124	32.044	8.11	1N	0	2.949	0	2.949
22715	1922-09-24	N	N	N	2008-06-27	3	67.7	142	76.991	4.425	1N	0	8.767	0	8.767
