# Supplementary material for: Developing a Prognostic Micro-RNA Signature for Human Cervical Carcinoma
Source: PLoS One. 2015 Apr 16;10(4):e0123946. doi: 10.1371/journal.pone.0123946 (PMC4399941; doi:10.1371/journal.pone.0123946)
Supplement: S4 Table — miRNA expression in 79 frozen cervix samples. (XLSX) [file pone.0123946.s004.xlsx]

## Sheet: Sheet1
Well	Detector	1	3	4	5	6	7	9	11	12	13	14	15	16	17	18	20	21	22	24	25	26	27	28	29	30	31	32	33	34	35	38	39	40	41	42	43	44	45	46	47	50	52	53	54	55	56	57	58
1	hsa-let-7a	34.5776	31.0814	33.6426	33.2578	30.203	35.0557	30.3608	35.2299	33.8671	34.6058	34.4152	33.7162	33.9422	32.3438	31.1059	34.0489	31.8303	32.0002	37.2543	32.7957	35.5764	34.9317	35.3155	37.2799	34.8054	36.638	32.5165	33.3581	34.761	33.8144	32.4153	30.149	37.9756	33.8123	32.3773	32.0827	33.7928	34.5997	32.1432	34.465	32.3042	NA	30.7364	33.2338	35.1555	37.2079	33.6964	33.9642
2	hsa-let-7c	36.5595	31.1155	35.398	36.0304	30.2077	31.7286	34.1472	34.355	35.1901	34.3815	35.9332	34.5666	33.9939	33.3906	31.7571	33.8597	34.0718	34.5671	36.4521	32.6334	37.3021	34.8188	32.6018	33.0412	34.0183	36.1519	33.0335	38.0423	34.6403	37.8154	31.2262	30.3808	39.3998	35.624	33.983	30.988	33.4112	34.8877	31.5876	33.4793	31.3905	36.0604	31.2984	35.1168	35.8143	33.4587	33.99	34.1652
3	hsa-let-7d	35.647	30.7099	30.9673	32.7232	29.343	34.3282	30.5034	33.9939	33.3075	31.6072	33.0825	31.9559	31.9306	31.7253	30.5475	32.9693	32.2907	31.0833	32.8642	31.7196	32.676	33.5065	33.3563	32.1866	34.2126	34.2224	31.9858	33.0819	33.5401	33.5528	32.173	30.5038	34.0474	33.6153	32.0618	30.915	32.8352	34.5037	32.6377	35.0799	31.366	37.1143	31.1683	32.0018	32.6353	34.9245	30.4893	32.3547
4	hsa-let-7e	29.7328	27.4492	28.9412	28.52	26.7402	29.4893	27.8215	31.3979	28.6035	29.2706	30.5041	29.8004	28.36	27.6533	25.879	29.5626	28.5767	28.2855	29.7179	28.5224	30.5249	29.365	30.219	30.3198	28.9841	30.6533	29.9162	29.6308	29.0975	31.1531	28.0068	26.5495	31.179	29.5445	29.1087	26.7154	29.462	29.562	28.0577	28.9056	28.1782	31.2549	27.5489	28.3811	29.6591	29.3479	27.8843	28.9573
5	hsa-let-7f	NA	32.8579	35.7791	38.3331	35.4341	NA	31.6736	37.1427	NA	NA	NA	NA	35.0589	37.3479	33.5487	NA	38.8631	35.5974	37.2281	NA	39.0172	NA	NA	NA	39.407	NA	36.663	NA	NA	NA	38.4356	33.6399	NA	NA	39.7332	32.6733	39.9022	NA	39.1112	NA	35.7313	NA	37.1864	39.2613	NA	NA	38.0072	38.2498
6	hsa-let-7g	31.508	28.4721	30.8122	30.3056	28.0934	30.1444	28.8423	32.4128	30.3713	30.1672	32.202	30.3773	30.0694	28.936	28.9935	30.4476	30.4404	28.9881	32.0131	28.9298	31.4665	30.8739	29.4481	29.7404	30.5451	33.5672	30.3487	31.2152	31.2322	30.1883	29.4554	27.9637	30.8713	31.4689	29.8785	27.7169	30.695	30.9163	30.5556	30.2817	29.5967	32.6677	29.2127	28.7536	31.7689	30.8075	28.4365	31.4099
7	hsa-miR-1	36.4433	NA	NA	NA	33.576	NA	NA	NA	37.0565	NA	NA	NA	35.9283	37.0393	36.1244	NA	NA	NA	NA	NA	NA	39.5619	NA	NA	NA	36.5957	NA	NA	NA	NA	39.6949	34.7713	NA	NA	NA	36.7173	NA	NA	NA	NA	39.2695	NA	37.1539	NA	NA	NA	NA	NA
8	hsa-miR-9	36.3841	31.4446	35.6648	NA	38.5109	33.1078	36.2196	34.8321	34.2587	29.1494	NA	32.7834	34.081	32.271	29.7072	36.3369	31.5951	34.4287	NA	31.0321	34.5548	32.4803	NA	39.8802	34.0286	37.7148	32.8495	32.7916	32.9811	31.7886	31.7713	32.1412	37.0136	NA	33.665	30.3717	34.2869	36.005	37.2689	36.0225	38.5358	NA	32.4447	31.3136	NA	37.9161	29.197	36.1186
9	hsa-miR-10a	30.201	32.9479	37.6943	31.1858	31.0876	32.5272	35.9566	34.5065	33.3826	34.0637	35.7	32.5393	34.9697	31.8851	30.9195	31.2543	34.9034	33.9829	34.3588	33.0117	37.7148	34.6621	33.6999	33.7281	34.6288	35.4054	NA	NA	35.9217	33.7771	32.8239	30.7748	33.9443	NA	32.865	32.1044	33.045	32.0683	31.9768	33.2993	32.867	NA	32.5151	35.3657	32.355	32.5197	30.8478	33.9479
10	hsa-miR-10b	NA	NA	37.5794	NA	33.5536	NA	NA	NA	NA	NA	NA	NA	38.666	37.6022	36.4569	NA	NA	NA	NA	NA	NA	NA	NA	NA	NA	NA	NA	NA	NA	NA	NA	36.1973	NA	NA	38.5397	NA	NA	NA	NA	NA	NA	NA	NA	NA	NA	NA	38.746	NA
11	MammU6	19.5875	19.6032	20.451	20.1439	19.3618	20.7525	18.7886	20.8242	20.143	19.9175	19.8343	19.3871	20.5764	18.3959	19.9695	21.2323	20.6061	19.4884	20.1167	19.3107	20.2235	21.5486	20.5901	20.2945	20.9598	20.7	21.649	20.6583	19.8351	21.0709	20.3367	18.6782	19.6794	19.5484	20.2888	18.0334	21.1131	19.7777	20.5107	21.9766	19.9106	22.5863	20.9185	19.1133	20.7563	20.5996	18.763	20.6625
12	MammU6	19.6857	19.4859	20.1992	20.1004	19.3648	22.3918	19.0059	20.7443	20.3006	19.893	20.0967	19.7762	20.6432	18.2278	19.0815	20.9757	20.7048	19.5951	19.9665	19.309	20.5806	21.4647	20.6951	20.1567	21.1588	21.137	21.4921	21.0184	20.011	21.5693	20.6599	18.7182	19.9722	20.1122	20.2896	17.9638	21.3538	20.0564	20.8616	22.134	19.7683	22.1582	21.0988	19.2362	19.9237	20.6389	18.6598	21.2374
13	hsa-miR-15a	32.7663	31.6248	32.747	35.6254	31.5002	33.3039	35.3182	36.6285	33.4215	34.0093	35.0259	36.2712	35.5227	33.7266	32.0159	33.9603	36.0572	31.8075	NA	32.2639	34.7729	NA	32.9736	35.4217	NA	NA	NA	35.2393	34.1341	NA	NA	31.5745	NA	37.6205	37.3703	32.8164	33.1021	37.6909	34.6488	35.0875	32.114	NA	35.291	31.63	32.3367	36.5069	31.5682	35.815
14	hsa-miR-15b	31.9176	30.316	29.9793	30.6713	27.7101	31.3579	30.3639	33.8971	31.311	28.8765	32.0463	30.7331	30.8353	30.6471	28.1423	31.7573	29.4213	29.8649	31.2662	29.4922	31.318	32.1022	31.2856	33.1182	31.5282	31.7778	31.4953	32.632	31.454	29.333	30.9519	29.2468	32.4735	33.7306	30.8301	28.4778	31.1531	33.177	33.1442	35.294	30.4114	38.4642	31.0115	32.4158	32.3851	33.2783	29.1791	32.191
15	hsa-miR-16	25.6746	22.6692	24.0154	25.0251	21.0361	24.4563	22.5665	25.8166	24.0074	21.5688	26.3029	25.4232	23.6976	24.104	22.971	24.5643	23.873	22.8815	25.5852	22.2016	24.4078	25.9272	23.68	24.0917	25.9629	26.0974	25.6734	26.0517	25.0131	24.5273	26.0702	21.9736	26.3568	26.2541	25.216	22.7762	24.4216	26.2953	25.4853	25.952	23.3826	26.6824	24.936	23.64	25.2919	26.0608	22.8361	25.7395
16	hsa-miR-17	28.2326	24.9735	23.518	26.4059	23.319	27.1225	23.8521	26.9755	26.2979	24.2508	27.4487	26.4955	26.0929	25.2648	25.3872	26.4993	26.8831	24.4171	27.3964	24.7623	26.5215	28.1235	26.6761	25.6763	28.3964	27.6509	26.9329	27.5351	26.6873	26.5468	26.7552	24.8271	28.0689	27.6743	27.3453	24.7263	27.6835	27.6921	26.7608	28.4833	24.6084	27.8502	26.7943	25.7511	25.4587	27.7835	24.2797	26.9473
17	hsa-miR-18a	NA	33.6313	32.3195	33.8086	32.1752	34.6484	32.2341	36.2195	NA	32.5689	37.3732	34.9896	35.0712	37.2796	32.6411	35.8175	34.8204	33.8625	36.2676	33.2853	35.1994	34.075	35.5003	32.3704	34.9586	NA	NA	NA	34.1399	33.8378	NA	34.1765	NA	NA	35.2561	33.2747	34.0543	34.783	NA	NA	33.2748	36.2959	35.267	34.6542	33.8637	35.2926	33.1179	35.3446
18	hsa-miR-18b	NA	NA	35.643	NA	37.6596	39.5532	36.4496	NA	NA	37.0853	39.3851	NA	39.3344	38.4104	37.8387	39.1188	38.4802	NA	NA	38.3677	NA	NA	NA	39.5579	NA	NA	38.8168	NA	38.5445	38.0759	NA	NA	NA	NA	38.586	NA	NA	NA	NA	NA	35.3642	NA	37.5081	38.6489	NA	39.5814	35.7823	39.7581
19	hsa-miR-19a	30.2935	28.9386	27.446	27.9785	27.6353	31.0149	27.7942	30.4322	29.8579	28.4317	29.983	29.6372	28.0613	28.6103	28.8521	30.1104	29.8607	29.018	30.2718	28.7031	29.9996	31.2672	29.2021	30.1452	30.2968	32.0069	29.6182	29.8879	30.3715	29.5643	29.5901	28.9959	30.4058	30.2123	30.2991	29.3215	30.8212	29.7649	28.9608	31.795	28.852	31.0776	29.3645	29.7992	28.9934	30.6134	28.9985	30.0613
20	hsa-miR-19b	27.2319	26.1984	24.4672	25.2249	24.2771	27.8217	24.8093	27.7746	26.8225	25.4034	26.8053	26.3756	24.9953	25.4529	25.7386	27.0687	26.6886	25.0391	27.3579	25.6279	27.0141	27.7905	26.8605	26.8613	27.6079	28.4675	26.5847	27.6731	27.1382	26.5225	26.3948	25.9042	27.6644	27.543	26.9233	25.4716	28.2004	27.2049	25.846	28.576	25.9497	28.3741	26.1602	26.4706	26.47	27.5524	25.7321	27.0316
21	hsa-miR-20a	28.9827	27.1467	25.8736	27.6462	25.9372	28.9544	26.5481	29.0102	28.6901	26.4112	29.3947	28.9755	27.2833	27.3148	27.6861	28.4564	28.5475	26.7874	29.6549	27.0466	29.7135	30.7706	28.6496	28.6036	30.3106	30.5339	28.8433	29.501	28.6074	29.0699	28.7507	27.0469	30.3057	28.8993	29.2572	27.4561	29.1236	29.9464	27.7565	30.2021	26.5298	28.5982	29.3817	27.9031	27.2735	30.1267	27.2362	29.1775
22	hsa-miR-20b	33.5744	30.9943	31.9265	31.7506	27.7618	32.5883	27.6961	32.7267	34.873	29.9388	34.6395	31.1532	30.0308	33.9831	29.924	33.2446	32.2416	28.8996	35.191	31.6069	32.3803	32.1297	33.9158	32.2697	33.12	31.5816	31.7423	33.5957	32.4301	31.0103	32.2204	30.4179	33.2413	NA	31.034	27.3789	32.5645	NA	31.6103	32.208	31.7734	32.2403	33.7015	32.9389	32.3124	34.9757	29.2727	32.6975
23	hsa-miR-21	29.1581	26.3501	27.8809	27.296	25.4173	27.6124	26.7086	29.7322	27.3269	27.4083	29.3071	27.9494	26.8952	26.69	27.8376	27.1232	28.2466	25.9337	29.1267	26.9226	28.4345	28.5416	27.2664	27.8692	29.4345	33.7801	28.1351	29.2863	28.72	27.2938	28.2497	26.4209	28.9084	28.8249	27.5825	25.8136	27.777	28.6234	27.9891	28.8582	27.3503	33.9565	28.1687	26.6565	27.7666	29.9758	26.5562	29.0196
24	hsa-miR-22	NA	NA	38.3014	NA	35.8621	NA	NA	NA	NA	NA	NA	NA	NA	NA	37.5587	NA	NA	NA	NA	NA	NA	NA	NA	NA	NA	NA	NA	NA	NA	NA	NA	39.2346	NA	NA	NA	NA	NA	NA	NA	NA	39.8903	NA	NA	NA	NA	NA	NA	NA
25	hsa-miR-23a	37.1599	NA	34.9149	37.9908	33.6057	39.5424	32.2681	37.1239	NA	NA	36.0105	NA	NA	36.2173	36.4443	38.3599	37.6107	35.1668	NA	NA	NA	NA	NA	NA	NA	NA	37.3213	NA	NA	39.8049	NA	34.886	39.8986	NA	NA	36.5783	37.1933	36.4492	34.4486	NA	36.7275	NA	37.6001	NA	35.9307	NA	37.5966	NA
26	hsa-miR-23b	NA	31.8707	37.9129	36.6151	30.219	35.0823	34.2607	NA	35.2109	32.5215	38.0452	33.6198	39.4414	34.5421	31.2745	33.6611	37.5518	39.7697	NA	33.5907	NA	39.2979	NA	NA	NA	38.1187	34.0684	NA	36.8844	39.6477	34.649	31.8658	NA	NA	35.5785	33.2863	34.6393	NA	33.5513	34.0352	34.6946	35.0487	35.7649	34.2832	35.4853	36.3963	31.5666	NA
27	hsa-miR-24	27.6251	24.9438	25.5532	27.1315	23.953	26.841	24.5989	28.0667	25.9913	24.8611	27.3633	25.4744	26.0972	25.6991	25.5826	27.0323	25.71	25.3046	26.9286	24.999	26.7184	26.8478	27.3859	25.8551	27.5487	28.7593	27.0016	26.8667	26.9732	25.804	25.7222	24.943	26.9941	27.466	25.5582	24.5079	27.875	27.192	26.7756	27.8963	25.6826	29.6166	25.1159	26.1556	26.7791	27.051	24.6381	27.3455
28	hsa-miR-25	33.8708	29.6436	34.6101	32.9556	29.805	33.3216	30.6465	32.9686	32.6453	29.7429	NA	34.3389	31.3341	30.6275	30.7907	31.5676	32.1901	30.0609	34.2383	31.9432	32.9633	34.3083	34.0521	32.3022	34.0338	34.1809	31.499	33.8608	33.3697	36.863	35.6897	29.5386	NA	35.5631	34.1879	28.1568	31.3478	NA	33.2017	34.3002	31.3582	34.732	33.0103	31.4131	32.7505	33.9297	29.2679	31.8884
29	hsa-miR-26a	30.8351	27.1968	29.3254	28.9343	25.4515	28.7996	27.8583	30.8547	27.9625	28.3445	31.1394	28.5265	27.9092	26.4925	27.8676	28.1981	29.0793	28.0666	30.2987	27.1705	29.9183	29.5728	27.9367	28.8935	29.3793	31.3686	29.1	29.8536	29.9816	29.2397	27.9891	25.8795	30.9931	30.1173	28.3385	26.7673	28.8348	29.8919	28.8298	28.9908	28.6595	31.6902	27.896	27.9472	28.9658	30.01	27.2684	29.7937
30	hsa-miR-26b	32.7532	29.8877	32.0412	30.4107	27.6705	30.8376	29.8954	32.4603	30.9211	29.3147	32.8115	30.329	30.1184	29.3254	30.1958	30.4769	30.0485	29.4486	30.8961	29.0845	32.8518	31.2946	30.1889	30.9806	30.2102	34.9823	32.0257	30.418	32.5892	31.8106	29.4785	28.9701	32.0236	31.6247	30.5396	28.9669	31.1366	30.5442	30.9391	32.2058	29.7286	34.0959	29.1709	30.1544	31.9338	32.4853	29.8545	32.063
31	hsa-miR-27a	32.28	27.732	29.9332	30.8098	26.7527	29.8424	27.4295	30.0824	28.9739	29.2723	32.7582	31.3954	29.0461	29.0694	29.9571	28.9624	29.5398	28.0334	NA	28.7291	30.9681	31.9703	30.0713	28.8109	32.2056	32.1698	29.8613	30.9487	30.3518	29.0889	30.1343	27.1425	30.2559	30.6669	29.3129	27.5655	29.8317	30.9046	29.406	29.5812	26.8989	30.5409	30.315	28.9722	28.5604	31.4189	27.2166	31.5573
32	hsa-miR-27b	NA	29.3697	32.314	35.9632	28.8145	31.8414	31.3544	NA	31.3982	30.0945	34.2892	32.3573	31.4503	30.5122	32.0431	32.4375	31.8383	32.4876	NA	30.1543	33.5135	35.3703	33.131	32.6759	NA	34.6184	33.0003	NA	35.0102	NA	32.0512	29.9908	NA	NA	33.2283	29.7363	32.2123	NA	33.3331	32.8713	29.7475	34.7469	32.5969	31.9513	31.5825	34.5736	29.7549	NA
33	hsa-miR-28-3p	31.0112	28.9041	29.9241	28.9683	26.9598	30.9696	28.6071	33.322	29.8417	31.5292	30.8328	29.6636	29.7519	29.0854	28.3364	29.4036	30.083	29.4199	30.8451	29.2058	30.4533	30.3581	29.6874	30.5975	30.6068	31.8169	31.4029	30.4658	29.493	30.0176	29.7018	28.092	31.3791	30.4295	29.5209	28.4014	30.9351	30.3407	30.1662	30.6436	29.6814	33.4679	29.6664	29.3502	30.4347	30.9793	28.2882	30.3128
34	hsa-miR-28-5p	35.1128	32.074	32.3777	32.3606	30.1709	34.531	33.3623	33.4013	33.2379	33.8021	34.7368	32.9869	33.1348	32.0924	31.5722	31.9345	33.7378	32.8119	33.9581	32.5425	32.3608	33.4	33.3547	33.0414	34.5486	37.4948	35.2257	33.5714	32.5265	32.957	34.0738	31.7565	35.7047	33.6085	32.8598	31.9525	33.4854	37.375	33.3275	33.9147	34.0328	NA	32.1704	32.2158	31.8138	34.1748	30.9513	34.5834
35	MammU6	19.7435	19.4228	20.2237	20.1681	19.2893	20.6634	18.9232	20.855	20.2573	19.9045	19.8723	19.1942	20.4891	18.3398	19.6364	21.0054	20.6029	19.2491	20.1036	19.3057	20.334	21.48	20.6282	20.2638	21.1392	20.5249	21.6734	20.7436	19.8415	21.1046	20.0957	18.537	19.8509	19.4691	19.7666	18.0326	21.1475	19.8045	20.6862	21.9775	19.6894	22.6088	20.9565	19.2031	20.6473	20.5391	18.7221	20.623
36	MammU6	19.6391	19.3519	20.0752	20.1729	19.329	20.8438	18.9518	20.8028	20.2655	19.8972	19.8801	19.1789	20.4735	18.1875	19.4619	20.995	20.5195	19.5698	19.9417	19.2557	20.1808	21.3059	20.5527	20.1071	21.1675	20.5135	21.6417	20.7775	19.7868	21.171	20.2093	18.7212	19.8741	19.5407	19.7648	18.4563	21.0966	19.8825	20.6793	21.9489	19.6991	22.6474	20.7547	19.2209	20.0837	20.507	18.7387	20.6312
37	hsa-miR-29a	28.9057	26.6344	27.4804	27.637	25.7186	27.3875	25.4375	28.6943	26.3809	25.9723	29.1879	27.9375	27.0182	26.6156	28.3168	27.2567	29.1701	25.2107	28.9473	26.0722	27.9901	30.3452	26.3572	26.7602	28.8369	29.6561	28.5003	29.2205	28.5227	27.8436	28.1589	25.3237	28.3703	29.0641	27.9884	26.7649	28.424	28.1109	28.7075	27.6138	26.512	31.8252	27.5983	26.8369	27.8933	28.6627	26.6023	30.24
38	hsa-miR-29b	NA	32.682	32.9544	34.1777	33.6697	35.667	34.2936	NA	32.9981	31.9974	NA	NA	34.1357	33.1084	34.6281	35.4143	NA	31.3975	34.3463	33.6948	36.1892	NA	32.9989	37.0486	37.6169	35.4281	NA	NA	NA	36.8193	35.1741	32.6412	34.6008	NA	NA	33.4029	34.4053	36.5404	35.3682	34.9852	35.3568	NA	36.6396	33.0471	NA	NA	34.9041	NA
39	hsa-miR-29c	33.3787	31.5877	32.3475	32.0858	30.0578	31.6731	31.498	33.7372	30.9295	31.2257	34.7902	32.215	31.6226	30.1988	33.3334	31.3137	33.0742	30.2198	34.067	30.1953	32.4461	34.6007	30.8614	31.9716	33.2144	34.0647	34.4279	34.2977	32.679	33.0862	32.7661	29.4959	33.0006	33.6727	32.3475	30.8479	33.0692	32.9619	33.086	32.6904	31.6375	38.0991	31.6721	31.4103	34.1818	32.5828	31.344	33.8167
40	hsa-miR-30b	29.4886	27.8679	28.6075	28.4664	26.0249	28.8971	26.995	30.9267	28.6802	27.7325	29.9825	28.6932	27.8328	27.8833	27.695	28.6646	28.8651	26.3404	29.1865	27.6651	29.7379	29.2007	28.7048	29.4959	29.4309	30.8049	30.2687	29.9628	29.7631	28.5034	28.5089	26.9169	30.985	30.1812	29.0841	26.5443	29.941	29.0915	28.0786	29.3313	28.1615	30.925	28.3349	28.5121	28.9432	30.4168	26.9075	29.79
41	hsa-miR-30c	28.5584	28.4349	29.4907	27.8525	26.3797	29.2824	26.8343	30.7514	29.0638	28.0228	29.8804	27.9339	27.7896	27.5312	26.9396	29.0224	28.3463	27.3235	29.1607	27.6258	29.288	28.8288	28.7758	29.4486	28.8649	30.6281	30.3813	29.3097	29.9546	27.6255	28.1213	26.8367	30.3583	29.5799	28.6612	27.3208	29.7412	28.2907	28.7824	29.7253	27.6331	30.7528	27.7969	28.7069	29.3419	30.0064	27.3643	28.9868
42	hsa-miR-31	28.7894	27.0687	25.8073	28.6093	26.7573	29.1162	25.1084	29.546	26.4029	26.9116	28.6122	28.6221	27.445	27.0961	36.3958	28.4441	27.8938	25.0754	25.7669	26.8517	26.6409	29.9969	27.4952	26.1888	31.0887	27.363	27.829	27.8482	26.6821	25.702	27.8316	27.7039	27.1953	27.9703	28.12	27.0517	27.7849	28.3394	29.8804	32.2444	27.8883	32.1518	26.6299	27.6688	28.9336	29.4937	32.0934	31.4571
43	hsa-miR-32	34.5486	33.2699	34.4136	38.8399	32.987	NA	32.8642	NA	34.4652	35.1331	NA	34.3793	35.2527	34.3177	35.197	35.4473	NA	32.284	NA	36.5859	NA	NA	34.9605	36.6775	NA	NA	NA	38.1501	NA	NA	34.8903	33.6643	34.4224	NA	NA	31.223	38.3849	NA	NA	NA	33.3408	NA	NA	33.9335	35.2214	NA	33.5193	NA
44	hsa-miR-33b	NA	NA	NA	NA	NA	NA	NA	NA	NA	NA	NA	NA	NA	NA	NA	NA	NA	NA	NA	NA	NA	NA	NA	NA	NA	NA	NA	NA	NA	NA	NA	NA	NA	NA	NA	NA	NA	NA	NA	NA	NA	NA	NA	NA	NA	NA	NA	NA
45	hsa-miR-34a	33.7571	31.1542	31.9639	31.6719	30.0081	NA	32.2908	NA	39.6981	32.5545	36.2894	38.2109	35.0006	32.8055	33.1522	34.3108	33.3521	31.7866	NA	32.9252	NA	37.8205	33.3005	31.9159	35.8174	NA	34.699	36.8695	37.0985	31.7322	35.7667	29.3705	34.1527	NA	33.3724	29.817	34.1626	37.1475	35.658	32.6615	31.7194	NA	32.5226	31.4418	30.3356	37.6683	30.7885	38.0023
46	hsa-miR-34c-5p	NA	36.8925	37.5885	NA	NA	NA	NA	NA	38.6158	NA	NA	NA	NA	NA	39.9415	NA	NA	NA	NA	NA	NA	NA	NA	NA	NA	NA	NA	NA	37.8991	NA	NA	NA	NA	NA	37.5628	NA	NA	NA	NA	NA	NA	NA	NA	NA	NA	NA	NA	NA
47	hsa-miR-92a	30.3145	27.8607	27.2707	29.6039	27.1695	30.2047	27.6257	30.729	29.621	27.9112	30.3167	29.6333	29.3584	28.299	28.1884	30.078	29.4659	27.6978	30.5159	28.3417	30.6087	31.6673	29.5554	29.1031	30.8435	30.3288	29.941	30.5296	29.8272	29.1784	29.4589	27.6589	30.5788	29.6775	30.0393	27.5786	29.8012	29.4922	29.0081	30.3476	27.5937	30.0388	29.95	28.2221	28.4814	29.9773	27.5439	28.7899
48	hsa-miR-93	31.7902	28.7314	29.6734	30.4849	27.2659	30.3565	28.3247	31.5049	29.9194	27.9243	31.6071	30.009	29.3089	28.9643	27.7142	29.9554	30.0413	28.1405	30.8173	28.5323	30.3073	31.4792	30.1864	30.5635	31.1398	30.5076	31.1201	30.3932	30.0396	30.1949	30.3427	28.3511	31.1663	31.3842	32.231	26.7518	31.269	32.1918	30.1567	30.4476	28.2708	32.2143	30.1363	29.7863	30.2281	31.5937	27.0342	31.0056
49	hsa-miR-95	34.3464	31.7103	32.2751	31.2851	31.2585	32.5765	29.7975	32.8634	32.1357	29.8897	38.5179	33.255	35.1839	33.1492	32.105	31.879	32.7692	30.2412	33.2098	33.0465	32.2192	32.5185	32.937	33.6862	33.8649	NA	33.4583	32.3202	32.6576	33.9701	33.2815	31.0306	34.5443	31.8056	33.1378	30.2828	32.539	33.4545	34.7996	34.7955	33.0753	34.6957	32.7173	33.2118	33.3996	32.6261	36.3036	36.5028
50	hsa-miR-96	NA	35.343	36.3505	NA	35.4516	NA	NA	NA	NA	35.5776	NA	NA	NA	NA	34.3595	NA	NA	NA	NA	NA	NA	NA	NA	NA	NA	NA	NA	NA	NA	NA	NA	NA	NA	NA	NA	35.1657	36.5601	NA	NA	NA	35.0291	NA	NA	36.4814	NA	NA	33.4033	NA
51	hsa-miR-98	37.0121	37.8953	35.3665	35.9341	34.2323	35.6236	37.9864	38.9618	34.882	33.9646	NA	35.3022	34.4982	35.2412	35.6962	37.1773	NA	38.9152	35.3759	33.1635	37.4218	34.6378	38.8437	NA	38.988	35.4939	NA	NA	34.3644	34.8823	34.6582	33.7781	NA	NA	NA	36.6761	NA	34.9709	NA	NA	35.8287	NA	34.6443	36.3612	NA	NA	35.491	34.8356
52	hsa-miR-99a	NA	30.8713	30.1265	36.398	29.3128	30.0402	30.4028	36.2815	31.6537	32.6431	NA	32.9317	32.6571	31.7115	30.5277	32.0988	33.7556	30.8723	34.4598	31.3287	34.3414	35.3096	30.4352	33.4794	33.6597	35.1099	31.8951	34.4279	33.6588	32.2651	31.1995	29.0844	33.8092	34.5932	34.3853	30.6684	33.0558	33.3454	30.8138	32.5256	30.3898	NA	31.4426	36.4578	34.0037	32.556	33.2659	35.8192
53	hsa-miR-99b	33.547	33.5971	32.6986	33.3325	30.0368	33.8386	32.9509	38.2333	32.5119	33.0891	34.2565	33.0669	34.1806	31.413	31.7853	32.8481	34.4084	32.915	34.1527	31.9066	33.0235	35.2522	33.1731	33.565	34.4285	37.0018	35.2003	34.0632	33.5048	33.5505	33.223	31.8709	35.6125	34.0603	33.5155	31.0668	33.8904	34.3845	34.1088	34.0541	33.706	37.0067	33.1105	31.8577	32.642	35.1531	32.8418	36.2687
54	hsa-miR-100	32.1528	30.9638	29.3963	34.1072	29.0557	30.8558	30.0927	35.1382	30.4861	32.5292	NA	32.0774	31.031	31.8354	30.9262	31.2832	31.9838	29.8662	32.4941	30.6893	33.151	33.5605	30.9983	32.9809	33.2692	34.263	31.3816	33.1671	32.1875	32.1307	30.8329	29.0433	35.1393	33.7576	31.5954	29.8711	31.8197	33.2479	31.2356	31.8824	30.7271	34.8401	30.7881	32.7077	35.8029	33.2852	33.5519	34.8772
55	hsa-miR-101	NA	37.274	33.4172	34.9539	32.1661	35.7552	33.9477	NA	34.9636	34.9897	NA	35.9297	35.1196	32.856	32.3168	33.8067	NA	33.9519	35.2485	33.2181	35.0511	36.1997	35.5458	35.8824	NA	35.532	35.6549	NA	39.0393	NA	33.9206	32.7331	35.2965	NA	35.0941	33.7388	35.1474	NA	34.2943	NA	35.6575	NA	NA	32.9224	36.9891	NA	33.7902	NA
56	hsa-miR-103	34.1232	31.5405	31.9638	32.859	29.1184	33.4638	31.3988	34.3792	31.7766	31.0323	35.8929	32.3052	31.4318	32.4919	31.0219	32.5863	32.5806	30.8833	33.0978	30.7931	33.4199	33.6355	33.4421	32.475	34.3604	34.2031	33.6936	34.9544	33.6161	33.2181	34.2957	30.7854	33.7876	34.799	32.65	30.0487	33.2738	33.6973	32.8473	36.1033	31.5098	34.4811	32.6783	31.4904	34.8746	34.0126	30.2207	34.2583
57	hsa-miR-105	35.3843	NA	NA	NA	NA	NA	NA	NA	NA	NA	NA	NA	NA	NA	NA	NA	NA	NA	NA	NA	NA	NA	34.5607	NA	NA	NA	NA	NA	34.7358	NA	NA	NA	NA	NA	NA	35.7623	NA	NA	NA	NA	32.9253	NA	NA	NA	NA	NA	32.3861	NA
58	hsa-miR-106a	28.0603	24.9912	23.6417	26.4963	23.2211	27.3364	23.7137	27.047	26.2452	24.1495	27.4864	26.2963	25.9511	25.1461	25.6092	26.4579	26.8283	24.2197	27.2016	24.6043	26.7065	28.3878	26.56	25.7256	28.3442	27.9685	26.8881	27.7547	26.6405	26.4703	26.6087	24.8374	27.7924	28.0202	27.2002	24.2717	27.6111	27.6888	26.6423	28.4164	24.8278	27.441	26.9461	25.6916	26.1696	27.9316	24.4894	27.1063
59	RNU44	28.5002	25.9927	25.4978	27.0454	25.9105	28.0869	23.8901	28.6518	26.9333	26.6442	28.5858	28.258	27.9601	26.1463	26.2219	27.5699	28.6237	23.6917	28.9928	25.4645	29.589	29.2079	27.7107	27.4327	28.8392	29.9471	28.8277	28.8972	29.31	29.3878	28.6328	26.1451	29.967	28.6032	29.2133	27.1347	28.6575	28.3666	28.9705	28.5609	26.5104	29.6899	27.8424	26.7036	26.5256	28.7784	26.1881	27.6319
60	hsa-miR-106b	32.2526	28.6501	31.7152	30.532	27.503	30.5169	27.9227	31.5671	29.6687	28.0186	32.5668	30.6967	29.3697	28.5738	29.2693	30.1861	30.2779	27.8802	31.0775	28.7473	30.9877	32.182	29.6714	30.5233	31.7182	31.4368	31.5611	32.7573	30.5786	31.5601	31.1893	28.2093	31.264	31.4647	31.2532	26.5302	31.4797	32.3723	31.8039	30.9879	28.8523	31.8843	30.1704	29.2402	30.6699	33.2093	27.3037	31.417
61	hsa-miR-107	NA	37.4367	NA	NA	33.7033	NA	35.0896	NA	35.4956	NA	NA	35.1615	36.1739	35.1561	32.9219	NA	35.1876	35.7589	37.1094	35.3207	NA	NA	NA	NA	NA	NA	35.0546	NA	NA	NA	NA	35.3438	NA	NA	NA	37.0424	NA	NA	NA	NA	NA	NA	NA	NA	34.3742	NA	NA	NA
62	hsa-miR-122	NA	NA	NA	NA	NA	NA	34.675	NA	NA	NA	NA	NA	NA	NA	NA	NA	NA	NA	NA	NA	NA	NA	NA	NA	NA	NA	NA	NA	NA	NA	NA	NA	NA	NA	NA	NA	NA	NA	NA	NA	NA	NA	NA	NA	NA	NA	NA	NA
63	hsa-miR-124	36.6308	34.7712	31.897	NA	33.7477	NA	34.7538	30.9142	33.5912	35.3958	NA	NA	33.7193	35.9641	37.856	33.7011	37.0915	NA	36.5344	35.3067	30.1424	37.0662	34.566	36.2921	NA	35.6435	33.9908	33.1098	33.8657	34.0538	NA	38.4543	31.7262	37.4449	36.4843	39.6797	NA	NA	NA	NA	34.5592	NA	39.7069	37.0153	NA	35.6542	NA	NA
64	hsa-miR-125a-3p	35.1702	35.3652	37.6522	33.1124	33.9595	34.4893	34.1384	37.4857	NA	NA	NA	35.977	NA	NA	NA	36.9042	NA	38.87	NA	34.727	34.1972	35.2	36.7826	NA	NA	NA	38.7548	38.0034	33.8919	34.3818	NA	33.9347	NA	NA	35.1827	33.6401	NA	NA	35.7501	36.1172	34.968	NA	NA	NA	34.3731	NA	35.8156	NA
65	hsa-miR-125a-5p	28.8594	29.5025	30.3532	30.4347	27.8781	30.1923	30.1415	32.7514	29.0007	30.5183	31.1219	29.6359	31.075	28.5639	29.5939	31.3423	30.4622	30.3214	30.6177	29.1552	30.7819	30.3694	30.134	30.4137	30.1993	33.3262	31.668	30.0954	30.3865	30.2965	29.6832	28.9843	32.5483	30.888	29.8078	27.9953	31.5366	31.0973	31.4684	31.5048	30.1562	33.5865	29.3365	29.3365	30.3006	30.5578	30.1533	32.2743
66	hsa-miR-125b	36.1091	28.3168	29.7678	32.1865	26.9753	28.8178	30.1287	33.1207	30.2882	32.4178	35.0162	29.8799	29.6705	29.8907	29.1923	29.567	31.6597	29.8717	33.0941	28.5965	32.0308	31.7846	28.8566	29.7648	31.5563	33.4993	30.5621	32.1013	32.4773	31.3622	29.7	27.1548	32.8642	33.0505	30.3292	28.7959	30.3346	32.513	29.4148	29.7933	28.9515	NA	29.5883	30.1874	31.0314	30.8259	30.7664	32.9957
67	hsa-miR-126	28.3603	25.2116	26.0942	27.0724	23.5639	27.0964	24.4727	28.4806	24.9169	25.4897	26.631	26.738	26.45	26.8428	26.116	25.5644	26.1069	25.3051	27.8304	24.7816	27.0189	27.6543	26.0578	25.8934	26.8875	28.6631	27.3739	26.5274	27.7745	26.2031	26.3693	24.579	27.2666	27.9838	25.9468	25.761	27.0769	27.5234	26.9129	27.5552	25.7064	32.5344	25.3254	26.4979	28.7757	27.4673	25.376	28.0196
68	hsa-miR-127-3p	33.1127	31.6775	32.2911	35.678	30.8643	32.5088	33.8313	35.5839	32.8748	NA	35.9696	33.5831	32.4341	33.3509	NA	31.863	35.015	NA	NA	31.841	34.7598	34.0852	34.5761	34.196	34.5991	NA	32.217	NA	33.6094	34.5756	37.6642	31.2505	NA	33.4364	32.0203	33.5744	NA	34.5171	32.5105	33.001	35.8856	NA	31.7474	NA	36.999	32.947	33.2549	NA
69	hsa-miR-127-5p	NA	NA	NA	NA	NA	NA	NA	NA	NA	NA	NA	NA	NA	NA	NA	NA	NA	NA	NA	NA	NA	NA	NA	NA	NA	NA	NA	NA	NA	NA	NA	NA	NA	NA	NA	NA	NA	NA	NA	NA	NA	NA	NA	NA	NA	NA	NA	NA
70	hsa-miR-128	NA	35.0434	35.9023	35.6197	36.6373	NA	36.0326	NA	NA	34.1282	NA	35.9165	35.0393	37.136	37.1389	NA	NA	36.4867	37.6338	35.1604	NA	NA	37.8368	NA	35.3603	NA	38.4326	NA	NA	39.07	34.6731	33.4558	NA	34.6381	NA	33.5146	35.5157	NA	NA	NA	NA	NA	NA	35.0664	NA	35.9901	30.9533	NA
71	hsa-miR-129-3p	NA	NA	NA	NA	NA	NA	NA	NA	NA	NA	NA	NA	38.4963	NA	NA	35.3074	NA	NA	NA	39.8079	NA	NA	NA	NA	NA	NA	NA	NA	NA	NA	NA	NA	NA	NA	NA	NA	NA	NA	NA	NA	NA	NA	NA	NA	NA	NA	NA	NA
72	hsa-miR-129-5p	NA	NA	NA	NA	NA	NA	NA	NA	NA	NA	NA	NA	NA	NA	NA	NA	NA	NA	NA	NA	NA	NA	NA	NA	NA	NA	NA	NA	NA	NA	NA	NA	NA	NA	NA	NA	NA	NA	NA	NA	NA	NA	NA	NA	NA	NA	NA	NA
73	hsa-miR-130a	35.191	30.8264	30.1392	32.3304	30.5302	32.9622	32.9963	34.7978	31.8274	33.4541	34.9695	34.6413	33.2593	31.808	31.1493	32.6428	34.7482	30.5096	35.2432	30.4708	32.861	36.3242	32.4784	31.7463	NA	37.8566	36.6241	35.6126	33.3643	33.3084	34.7988	30.1899	35.9352	33.3402	33.4835	30.9977	33.6902	36.1511	32.982	33.3611	32.7691	35.8282	33.6189	31.4138	33.1768	37.2348	31.9232	35.8553
74	hsa-miR-130b	NA	31.8761	32.7838	32.716	30.2001	34.9778	33.1402	NA	33.6431	31.1299	NA	35.6313	34.0263	32.0004	31.8165	34.9744	36.9988	32.0209	39.2305	33.8377	NA	34.9572	32.8463	37.7004	NA	NA	NA	37.1251	34.8797	34.6161	36.1279	31.6482	NA	38.8615	39.9598	32.0486	NA	34.247	33.9597	35.7219	38.1277	33.892	35.1059	32.9228	33.2157	34.4329	30.6363	NA
75	hsa-miR-132	30.6487	28.9276	29.4556	30.9783	27.7582	28.9853	28.027	33.1822	29.0798	28.0625	31.1612	29.7188	29.9844	30.5087	28.2578	28.559	35.0542	28.7816	32.5394	29.0426	30.1627	32.8163	29.8999	30.278	32.0111	34.6872	31.451	31.8877	31.5866	30.3365	31.7747	28.5318	30.8843	32.2312	29.5314	29.2337	31.8091	30.2346	31.4918	34.6255	29.8728	NA	30.4213	30.1538	30.0598	31.6551	28.6836	35.0038
76	hsa-miR-133a	35.7472	32.1265	35.1805	37.7225	30.0893	32.3431	30.557	35.7323	34.3552	34.7358	35.9542	32.5587	32.7074	32.0258	33.0835	32.9999	31.6884	36.0878	36.2196	33.6045	34.1027	NA	36.3695	34.3528	35.455	37.1791	33.6204	35.4594	34.5667	34.2888	32.664	29.8505	NA	33.9975	32.0151	34.4461	33.4552	34.5354	34.4612	31.7663	33.166	NA	32.8066	35.3188	32.6982	34.8562	32.8298	34.9003
77	hsa-miR-133b	NA	NA	NA	NA	35.2034	NA	NA	NA	35.7996	NA	NA	34.7447	NA	36.7441	NA	NA	NA	NA	NA	NA	NA	36.6917	NA	NA	37.0164	NA	NA	NA	NA	NA	36.1497	35.7625	NA	NA	NA	35.8846	NA	NA	NA	NA	34.3433	NA	NA	NA	NA	NA	NA	NA
78	hsa-miR-134	NA	34.3574	32.8488	NA	33.9776	37.6262	35.6419	NA	32.3949	35.1265	NA	37.5122	35.8357	34.6885	NA	36.5213	NA	NA	NA	34.8771	NA	38.6813	NA	35.8607	NA	NA	35.6265	NA	36.4832	NA	35.064	34.8776	36.1504	NA	34.9108	NA	39.0355	35.1216	35.7744	36.6869	NA	39.9795	35.4084	NA	34.6675	36.3953	38.1517	37.7491
79	hsa-miR-135a	NA	39.8561	34.4668	37.4291	34.9558	NA	35.9124	38.0127	34.824	NA	NA	NA	NA	NA	38.9837	39.1235	NA	38.2159	NA	34.001	NA	NA	NA	NA	NA	NA	NA	35.8238	NA	NA	34.7286	33.9945	NA	NA	NA	36.0766	NA	35.8229	37.5893	36.3635	35.6082	NA	NA	NA	39.368	35.3278	NA	38.3201
80	hsa-miR-135b	31.1354	29.8548	30.4671	32.6653	28.9852	31.4276	30.0449	32.7387	31.2091	31.0431	33.8859	30.6575	29.8966	30.2335	31.7268	29.7351	30.4752	28.7442	32.0846	29.8823	NA	32.6252	33.4551	30.574	31.9545	32.4102	31.4707	30.6669	31.9582	31.588	32.3173	30.2496	32.356	33.9141	30.7326	29.9761	32.4624	30.9391	30.7916	30.967	30.0208	35.4044	32.0094	30.0273	30.6312	32.5074	30.3056	32.4475
81	hsa-miR-136	NA	38.0715	NA	NA	NA	NA	NA	NA	NA	NA	NA	NA	NA	NA	NA	NA	NA	NA	NA	NA	NA	NA	NA	NA	NA	NA	NA	NA	NA	NA	NA	NA	NA	NA	NA	NA	NA	NA	NA	NA	NA	NA	NA	NA	NA	NA	NA	NA
82	hsa-miR-137	NA	NA	NA	NA	NA	NA	NA	NA	NA	NA	NA	NA	NA	NA	NA	NA	NA	NA	NA	NA	NA	NA	NA	NA	NA	NA	NA	NA	NA	34.5855	NA	NA	NA	NA	NA	NA	NA	NA	NA	NA	NA	NA	NA	34.3913	34.3628	NA	NA	NA
83	hsa-miR-138	NA	29.9718	NA	31.2669	30.2793	31.0451	30.0707	NA	31.1461	NA	35.6798	32.4494	32.71	31.4286	28.8459	31.427	30.6127	31.8552	NA	29.2451	31.919	31.4934	30.3946	31.0229	30.5294	NA	31.6442	32.8773	30.6143	29.5143	30.2435	30.1511	32.9592	33.6108	32.5837	27.0635	32.1621	33.4019	32.2634	36.6945	31.2927	NA	30.5394	29.8775	33.1737	34.2428	30.1072	35.4972
84	hsa-miR-139-3p	36.0914	NA	NA	NA	NA	NA	NA	NA	NA	NA	NA	NA	NA	NA	NA	39.0648	NA	NA	NA	NA	NA	NA	NA	NA	NA	NA	NA	NA	NA	35.3925	NA	39.952	NA	NA	39.0598	NA	NA	NA	NA	NA	NA	NA	NA	NA	NA	NA	NA	NA
85	hsa-miR-139-5p	34.9959	30.5114	32.1881	36.0588	31.2306	33.1769	32.505	36.3959	32.4096	33.5262	32.5347	33.1597	32.2039	33.54	31.7777	32.2927	32.8014	32.0656	33.1651	31.0288	33.7133	34.4497	34.6065	32.9135	33.7073	34.6353	32.2972	33.6258	32.5802	38.8225	31.7977	29.4732	33.9902	32.3196	31.6245	33.0089	33.4029	33.052	32.9653	33.3203	32.1487	NA	31.4816	32.3263	36.1414	32.635	30.5472	33.1089
86	hsa-miR-140-3p	34.9069	30.0801	32.1419	31.352	29.4697	31.1616	30.8337	33.6743	30.8625	29.8823	33.0335	31.7021	30.775	30.3726	30.7815	31.1671	32.0769	31.4384	33.1079	29.228	30.5335	33.0317	30.307	31.2331	32.3229	34.3406	31.1608	32.5254	32.9325	31.8158	31.7333	29.2503	31.5392	32.1969	31.7003	31.4218	32.101	32.0479	32.4377	32.5773	31.978	35.3738	31.8646	31.0088	33.9103	32.9832	31.4485	33.1175
87	hsa-miR-140-5p	32.5307	29.3468	31.0509	30.3116	29.8739	29.8428	31.3237	32.904	30.7977	33.8913	35.736	31.2386	30.1317	30.5528	31.9108	31.0466	29.9405	30.9525	34.9503	29.8872	32.0875	31.7987	30.5162	31.6506	30.9898	32.0674	30.3886	30.8414	31.5261	29.9603	29.9873	28.1755	31.2011	32.0662	29.8937	29.9159	30.9623	30.9922	29.9714	29.8106	30.6451	NA	28.9791	30.6234	31.7056	31.4242	30.1303	31.7162
88	hsa-miR-141	31.6774	27.2793	30.922	30.2809	27.3739	29.8639	27.4774	31.2378	29.0763	28.7352	32.6719	32.7056	30.3001	26.997	29.6514	28.473	29.9073	27.2876	32.4477	28.2207	30.7113	33.1935	28.9912	30.9972	32.9831	31.9999	30.7296	31.5114	30.446	30.7059	30.9732	26.0923	32.5064	30.8259	30.7731	26.8353	30.0317	32.7581	30.5199	30.4096	28.9388	33.4666	32.7385	28.0694	30.074	31.8924	26.7618	31.3096
89	hsa-miR-142-3p	31.9277	27.0254	29.7301	28.1976	27.9441	27.2254	28.1142	29.5924	28.6323	27.9655	31.3086	29.3165	27.6974	28.8573	28.5639	29.108	29.2548	27.1604	31.6184	26.7535	30.7233	31.9241	27.2873	27.1934	28.318	32.6719	29.0439	29.9182	29.5595	28.4998	27.7546	26.1467	28.546	29.9817	29.5002	26.9814	27.9701	28.2432	28.9705	30.5681	28.2163	32.4215	28.2217	26.4423	29.0095	31.5471	28.8086	31.946
90	hsa-miR-142-5p	34.4601	32.6668	35.9904	34.3355	32.9465	34.2058	34.5797	35.649	35.7748	32.9345	NA	35.0928	33.913	34.0301	NA	35.0101	34.0643	33.2364	37.3348	32.2149	34.5528	NA	32.7869	32.7261	33.7618	NA	35.148	36.1239	35.6193	35.2931	34.3707	32.5572	33.7429	36.6371	35.3683	33.7661	33.941	35.1643	36.6252	35.9931	34.092	NA	34.9164	32.6498	NA	38.2384	35.0086	NA
91	hsa-miR-143	32.9676	28.7427	29.9671	32.937	25.4075	29.6441	29.8802	34.7071	30.3331	30.5177	32.45	30.4299	29.4572	28.8908	29.6616	29.0166	30.7322	30.8392	33.0837	28.9365	32.5086	32.5122	30.4428	32.2412	31.2074	33.7354	30.1638	32.4878	30.661	32.9722	30.6235	27.0269	31.4582	36.0145	28.9501	30.5655	30.7087	32.0648	29.7817	29.1373	30.5917	NA	29.2181	30.7959	30.4526	31.7379	28.7245	33.2719
92	hsa-miR-145	31.163	28.0076	28.0351	31.6953	24.3561	29.08	28.8301	33.9439	30.1635	29.8922	30.1936	27.2583	27.8609	27.8812	27.934	28.0691	28.4785	30.0146	31.3484	27.6554	29.4743	30.6274	29.9891	30.0937	29.4148	32.0079	28.0919	30.0848	30.0882	28.9764	27.6073	26.1035	30.3313	31.3755	26.6755	30.3853	28.6824	29.8152	27.9946	27.6635	28.9281	34.2951	26.2433	29.1124	28.6501	29.4334	28.0876	29.783
93	hsa-miR-146a	29.6064	26.2509	27.6781	27.5483	27.6187	26.8677	27.6867	30.8389	25.2833	27.8448	28.9785	26.221	26.6433	27.0776	27.4479	28.3047	27.5362	26.6829	28.6881	26.0425	26.3619	28.2323	25.6555	26.3484	25.4941	29.1855	27.2991	28.081	27.1725	26.9825	24.9646	25.3916	26.7353	28.2724	26.3042	26.7748	27.1007	27.9617	27.7298	29.7508	27.428	26.9186	25.2672	25.6628	29.027	28.261	28.2816	29.5132
94	hsa-miR-146b-3p	NA	NA	NA	34.6737	35.8972	NA	NA	NA	35.3547	NA	NA	NA	35.2564	NA	NA	NA	NA	35.4377	NA	38.4604	NA	NA	36.1635	38.3452	NA	NA	NA	NA	NA	NA	NA	35.0883	NA	NA	NA	NA	NA	NA	NA	NA	NA	NA	NA	NA	38.5339	NA	NA	NA
95	hsa-miR-146b-5p	28.8551	26.5586	27.4828	25.5385	26.9066	25.943	26.8812	29.7552	26.0183	26.9507	28.3591	25.9654	26.774	25.7811	27.66	27.7172	27.9581	25.9349	27.7409	25.253	26.4801	28.045	25.395	25.9688	26.8685	30.0624	27.3627	28.0252	27.7188	27.1487	26.5585	25.9265	27.2939	26.9156	26.1043	26.5697	28.2178	26.9415	29.3782	28.3304	28.6677	32.1412	25.8091	26.5638	28.6915	27.9046	27.4353	28.5779
96	hsa-miR-147b	NA	NA	NA	NA	NA	NA	NA	NA	NA	NA	NA	NA	NA	NA	NA	NA	35.3972	35.101	NA	NA	NA	NA	NA	NA	NA	NA	NA	NA	NA	39.7181	39.9429	NA	NA	NA	NA	NA	NA	NA	NA	NA	NA	NA	NA	NA	NA	NA	NA	NA
97	hsa-miR-148a	35.9879	32.9922	36.0027	35.3509	32.3551	35.5568	32.3781	36.518	34.5134	35.6901	36.6851	32.6986	32.2986	33.2169	33.8052	32.2742	32.8023	30.8122	37.2458	31.875	35.8743	36.0291	31.8601	35.3961	37.1782	33.9815	32.8424	34.3077	33.7462	34.6145	32.25	31.5173	34.2395	38.1043	32.2593	31.1863	33.2282	34.3527	33.0954	32.2868	34.5699	NA	33.7441	33.1858	37.7418	35.6454	33.7258	NA
98	hsa-miR-148b	NA	33.6209	36.0122	35.2216	34.2126	35.6695	33.0728	NA	NA	33.8804	36.5525	36.1822	35.8726	NA	35.7786	35.8041	36.4211	33.3054	36.2509	36.4539	NA	36.7494	34.8665	37.377	NA	36.7381	35.358	NA	35.3092	35.9836	NA	36.1261	37.6886	NA	35.0426	35.5299	38.0388	36.7176	NA	NA	34.8483	NA	NA	NA	36.0475	36.5482	33.7302	35.9879
99	hsa-miR-149	32.3075	31.5929	33.3261	33.2006	29.7325	33.181	32.8653	33.0637	32.0464	30.9937	34.7652	31.0138	31.8328	33.0338	29.0031	34.4389	30.2179	34.6897	30.2863	33.9577	35.483	31.2919	37.5617	34.6489	30.3427	28.8495	33.6117	30.8428	31.9979	34.5051	29.3661	30.5963	33.2654	32.1473	31.5741	29.4897	33.3178	34.9443	31.8539	33.7264	29.8897	39.4646	30.2539	NA	33.4821	32.4203	31.5044	33.5377
100	hsa-miR-150	30.2224	25.159	28.0467	26.8734	27.3177	25.3064	27.0874	29.509	26.0148	27.1377	28.985	25.7685	26.3552	28.1238	25.9747	27.3628	28.4183	26.0118	30.1402	24.597	26.217	28.1255	24.6687	25.3982	25.0572	31.6793	26.356	28.4811	28.8446	26.8488	23.9483	23.4381	26.4421	28.3087	27.1753	26.5857	25.3725	27.493	27.5359	28.9452	26.1278	32.5893	24.8363	24.5541	30.4119	28.8516	27.9045	29.5285
101	hsa-miR-152	35.9768	29.2877	32.1518	31.0856	29.0304	31.851	31.6034	33.1776	30.6031	32.2979	34.4591	31.6278	31.6559	29.3435	29.1754	31.589	31.968	32.1837	33.9537	30.6373	33.4647	31.9505	32.0076	33.7965	NA	33.7446	32.4698	NA	31.8728	32.4901	32.0603	30.2107	33.7238	33.8073	32.3783	29.5653	32.2869	32.9337	31.9	32.8005	32.7083	NA	31.1818	30.9465	32.2973	33.4211	29.5194	33.3792
102	hsa-miR-153	NA	NA	NA	NA	NA	NA	NA	NA	NA	NA	NA	NA	NA	NA	NA	NA	NA	NA	NA	NA	NA	NA	NA	NA	NA	NA	NA	NA	NA	NA	NA	NA	NA	NA	NA	NA	NA	NA	NA	NA	NA	NA	NA	NA	NA	NA	NA	NA
103	hsa-miR-154	NA	NA	NA	NA	NA	NA	NA	NA	NA	NA	NA	NA	NA	NA	NA	NA	NA	NA	NA	NA	NA	NA	NA	NA	NA	NA	NA	NA	NA	NA	NA	NA	NA	NA	NA	NA	NA	NA	NA	NA	NA	NA	NA	NA	NA	NA	NA	NA
104	hsa-miR-181a	36.346	31.8637	35.3983	35.5339	30.7409	36.2504	32.7703	37.5128	33.7016	34.177	35.4272	36.4895	35.5106	33.1585	34.8292	34.1722	35.0839	33.9315	38.0898	32.3771	33.7385	35.8881	34.342	34.592	36.4762	38.829	35.7801	35.745	35.7675	35.6971	35.4872	32.6849	35.3399	36.0585	35.3113	32.1474	34.8736	34.7576	33.3769	34.8364	33.9548	35.8289	35.0525	34.5286	34.1085	38.2866	33.533	39.3876
105	hsa-miR-181c	NA	37.9679	NA	NA	36.6636	NA	NA	NA	NA	NA	NA	NA	NA	NA	39.1164	NA	NA	39.2068	39.5637	37.4648	NA	NA	NA	NA	NA	NA	NA	39.0268	NA	NA	NA	39.6175	NA	39.8893	39.1188	38.949	NA	NA	39.335	NA	NA	NA	NA	NA	NA	NA	38.8761	NA
106	hsa-miR-182	34.664	33.1725	34.4042	35.9948	30.6267	36.483	30.9543	34.4486	31.6978	30.2407	34.0517	31.3636	32.1764	31.2003	30.7396	32.5833	32.9382	31.4861	31.8163	32.1611	35.1387	33.9774	34.7268	34.8328	33.9305	33.4496	33.9774	32.8591	34.0085	35.1279	35.6622	31.428	35.4146	34.0997	38.0729	30.0033	34.2238	34.5222	32.7679	32.4695	31.3617	33.6812	33.1405	33.2223	34.3049	33.6843	28.9309	34.0214
107	RNU48	25.0773	23.2645	25.686	24.5611	23.3383	23.8798	22.4921	25.4385	23.8953	23.7184	25.1299	24.4306	24.8332	24.2091	23.4676	24.1966	24.8598	21.9811	25.4831	23.1465	25.3232	25.821	24.1927	24.0741	24.452	26.3338	25.7026	24.6272	25.448	24.3363	24.6191	23.1601	24.7557	24.5931	24.4461	23.436	24.9572	25.542	25.6598	24.9547	23.7696	25.8403	24.3469	22.2048	24.6174	25.5717	23.3258	25.3551
108	hsa-miR-183	36.7669	35.3873	35.7111	NA	33.7398	38.6746	35.2591	37.7511	NA	33.0748	36.8391	34.7779	34.6823	34.7059	33.9711	36.4953	NA	36.9393	34.1872	34.9921	NA	NA	NA	NA	38.5468	38.2375	37.916	NA	37.0189	NA	NA	34.4828	35.7961	NA	37.8342	35.6394	39.3485	NA	35.6008	35.2115	34.6358	NA	38.9541	36.9065	NA	NA	32.2346	38.5273
109	hsa-miR-184	35.5126	NA	NA	NA	36.5693	NA	NA	NA	NA	NA	NA	NA	38.6459	35.9544	NA	NA	NA	NA	32.5428	NA	NA	NA	NA	29.9371	NA	NA	NA	NA	NA	38.351	NA	NA	NA	NA	NA	31.3205	NA	NA	NA	33.4427	NA	NA	NA	NA	NA	NA	NA	34.6778
110	hsa-miR-185	NA	31.9077	34.0697	32.7761	30.2067	32.9909	30.4542	34.1678	32.7139	30.6488	NA	33.5312	32.6196	32.051	31.6563	33.8961	32.9262	30.9215	34.6818	31.8781	32.0776	NA	32.7591	32.0877	33.8046	34.7333	NA	33.9176	34.6477	35.9416	35.1408	31.5723	NA	33.9047	35.8385	32.2437	32.2522	NA	33.1571	34.8894	31.9839	38.182	34.2538	32.0512	NA	NA	30.6726	35.553
111	hsa-miR-186	29.7952	27.6273	28.4693	28.3072	26.5896	28.6623	27.1361	30.7259	28.2477	27.2153	30.6291	29.4812	28.8356	27.4644	28.1878	28.8327	29.2358	27.662	29.2787	27.7004	29.1959	29.7321	27.8819	28.9501	28.9387	30.7907	28.9915	28.9494	28.8975	28.9136	28.7213	26.6794	28.8552	29.7599	28.8282	26.526	29.3253	29.8033	29.4838	29.9846	27.9237	30.8447	28.2818	28.2497	28.9644	29.5876	26.9178	30.1355
112	hsa-miR-187	NA	NA	34.4213	NA	NA	34.6296	NA	36.8358	36.3107	NA	NA	32.0818	35.2217	34.7257	29.9275	37.808	35.6211	NA	38.2444	NA	32.868	NA	NA	32.2194	NA	NA	32.4377	37.9903	35.5141	NA	34.7169	NA	NA	NA	32.2238	NA	37.1633	NA	36.3821	37.9668	NA	NA	34.2293	31.5656	NA	NA	34.7929	NA
113	hsa-miR-188-3p	NA	NA	NA	NA	NA	NA	NA	NA	NA	NA	NA	NA	NA	NA	NA	NA	NA	NA	NA	NA	NA	NA	NA	NA	NA	NA	NA	NA	NA	NA	NA	NA	NA	NA	NA	NA	NA	NA	NA	NA	NA	NA	NA	NA	NA	NA	NA	NA
114	hsa-miR-190	NA	NA	NA	NA	37.8139	39.3924	NA	NA	NA	NA	NA	NA	NA	NA	37.9419	39.0437	NA	NA	NA	NA	NA	NA	NA	NA	37.8179	NA	NA	NA	39.5642	NA	NA	NA	NA	NA	NA	NA	NA	NA	38.8214	NA	NA	NA	NA	NA	NA	NA	NA	NA
115	hsa-miR-191	24.8374	25.3655	24.9054	25.1939	22.6316	25.7929	23.4749	26.168	24.7156	23.6916	25.8332	25.059	24.6385	23.1418	22.4419	24.396	25.2552	23.516	25.6083	23.3426	24.4785	25.352	24.0013	25.7992	26.6542	26.7816	25.2462	25.4689	25.5158	25.7123	25.8617	24.0145	25.8775	26.1144	25.3316	24.141	26.7996	25.354	26.5728	25.6691	25.395	28.2982	25.6218	25.4015	25.5299	25.6145	22.7849	26.254
116	hsa-miR-192	NA	31.6001	32.1846	32.4439	29.3903	31.811	31.17	35.1718	29.9874	31.6502	32.8889	32.3566	32.8307	31.0484	32.7488	26.9753	33.9834	30.6451	34.5366	32.4045	33.9013	34.4755	30.5929	31.3794	33.5205	NA	32.9456	32.4352	33.6209	32.5619	32.7622	30.3905	NA	33.5011	34.2221	30.5149	32.8409	35.2648	33.3699	32.9306	32.9487	33.1103	32.7573	31.603	28.6337	33.9413	28.7178	32.8087
117	hsa-miR-193a-3p	NA	33.2225	33.9212	33.7477	32.8808	35.4175	32.4796	36.8549	33.9854	36.3866	NA	35.4764	33.8781	34.912	NA	34.2147	36.9281	32.3495	NA	35.3293	35.4177	36.9743	34.0256	34.3524	NA	34.8408	35.3057	36.1263	33.8778	34.2458	35.808	34.2318	35.6899	35.4139	NA	32.5953	36.0132	35.289	34.1849	NA	32.3661	34.6474	NA	35.1798	34.3315	35.3441	32.4872	NA
118	hsa-miR-193a-5p	NA	33.2608	33.3763	33.4071	31.1262	NA	33.3095	NA	33.628	33.9906	35.881	33.0932	33.4756	34.7666	36.4797	35.8355	33.9598	32.8412	34.8946	34.406	34.5272	33.9532	33.8684	34.3471	38.2459	34.8633	35.1992	34.8217	35.2353	32.7873	33.8651	33.3336	NA	36.6489	34.988	31.9148	36.2911	34.5527	34.5757	NA	33.2609	NA	35.5488	35.3406	35.068	NA	31.5205	NA
119	hsa-miR-193b	29.7173	26.3524	24.6128	26.3393	24.4011	28.7426	25.775	29.0507	24.746	24.3369	27.7458	27.2227	27.1242	26.6551	29.2485	28.1423	27.6974	26.7615	26.2344	26.0033	27.1422	25.3765	26.4722	26.6985	29.8141	29.7934	28.662	28.8812	26.2803	26.3674	27.4993	27.4538	28.8299	25.68	28.2755	25.0072	28.6326	26.9423	28.0677	27.5796	26.1281	31.7381	27.4931	26.8473	26.9005	26.9504	27.9038	30.1325
120	hsa-miR-194	34.8962	36.4934	33.4809	33.9294	30.9141	34.6667	33.2968	NA	33.7386	32.6723	NA	34.9167	NA	34.7589	35.6283	29.4211	34.9569	33.0531	35.0213	32.6317	33.9497	NA	32.4341	33.1892	34.4955	NA	39.7609	NA	NA	34.4979	33.8873	33.1699	NA	NA	38.312	32.3487	35.5111	NA	NA	NA	35.8374	34.9353	35.5234	34.3387	29.8204	34.1645	31.0717	NA
121	hsa-miR-195	33.1885	29.9858	30.2491	31.9537	27.95	30.0486	29.5568	32.9189	30.8965	29.1591	32.7429	29.7633	29.6127	29.529	29.1802	29.9621	30.4362	30.0309	32.7676	28.1262	31.5859	31.902	30.3262	31.4882	31.9012	34.4179	30.9034	32.9068	31.5319	31.0174	31.289	28.0636	31.9123	33.5373	30.3143	30.037	31.0046	31.6919	30.8331	30.862	30.7468	33.1239	29.3939	30.1266	32.3575	31.0118	29.7011	32.7228
122	hsa-miR-196b	32.5936	29.447	31.3919	32.9088	28.8991	30.7576	32.9848	33.7351	32.5658	31.5071	36.6731	31.7341	31.691	29.9766	30.3979	30.8843	29.9561	31.5694	33.8405	30.7899	31.0581	32.5545	32.7536	31.7962	30.8041	31.1539	31.3641	31.3143	30.9812	30.9742	29.9962	28.1655	31.9365	30.9975	29.4719	31.4587	31.0791	30.7383	30.3366	30.1881	29.4418	33.7773	29.3173	31.718	31.1725	31.0061	28.9744	31.3636
123	hsa-miR-197	30.5969	31.1493	31.7101	31.6012	29.7628	32.2467	30.8406	35.1702	31.6291	29.9551	31.7386	31.2572	31.4208	30.4352	29.7117	32.9375	33.0372	31.3776	32.5521	30.7713	32.8562	32.6111	31.6298	31.6573	32.0559	32.7942	34.0833	31.9404	31.4964	32.3301	31.1119	30.7802	33.7522	33.1774	32.7073	30.1377	32.9411	31.9385	33.0142	33.3112	30.7964	34.7674	31.4022	31.453	30.9833	33.5048	31.657	33.3377
124	hsa-miR-198	NA	NA	NA	NA	37.5201	NA	NA	NA	NA	NA	NA	NA	NA	NA	NA	NA	NA	NA	NA	NA	36.8708	NA	NA	NA	NA	NA	NA	NA	NA	NA	NA	NA	NA	NA	NA	39.6756	NA	NA	NA	NA	NA	NA	NA	NA	39.292	NA	NA	NA
125	hsa-miR-199a-5p	NA	34.4194	35.194	NA	33.6319	34.7619	34.8279	NA	35.6847	NA	NA	NA	35.982	NA	NA	35.1407	NA	NA	NA	NA	NA	NA	NA	NA	NA	NA	NA	NA	NA	NA	NA	35.6483	NA	NA	35.2008	NA	36.1659	NA	NA	NA	NA	NA	NA	37.2757	33.9815	NA	NA	NA
126	hsa-miR-199a-3p	30.9679	27.9058	29.0472	32.0082	26.101	29.3805	29.924	34.1046	29.5795	30.9475	31.0629	28.5675	28.3187	28.88	27.9855	29.1412	29.8863	30.4976	31.8319	28.0525	30.4883	31.5169	30.2066	29.5671	29.9214	33.1929	29.1959	30.8613	29.7175	29.436	28.934	27.5669	30.7353	30.9036	28.3994	30.9222	29.7876	29.4813	28.6809	29.8889	29.4883	33.8958	27.9917	29.8034	29.7527	30.1573	28.9149	30.7421
127	hsa-miR-199b-5p	NA	33.6323	NA	NA	35.2014	NA	36.7337	NA	NA	NA	NA	NA	NA	NA	NA	34.2466	NA	NA	NA	NA	NA	NA	NA	NA	39.999	NA	NA	NA	NA	NA	NA	38.6925	NA	NA	NA	NA	35.9175	NA	34.4832	NA	NA	NA	NA	36.275	35.2658	35.6741	35.0788	NA
128	hsa-miR-200a	29.532	27.4931	30.3369	29.9683	26.5318	29.0644	29.1649	30.9827	29.1436	27.4953	31.7695	30.1329	29.9097	26.6865	27.866	28.364	30.0373	28.0299	30.273	29.2896	32.4502	30.2083	28.6196	31.2531	30.3433	30.317	30.2999	29.2827	30.2777	29.9591	29.8177	26.5645	30.1569	35.3055	29.3313	27.1862	29.8892	30.9043	30.9302	29.6992	27.8977	33.3105	30.4269	28.1566	28.9765	30.0563	25.4471	30.572
129	hsa-miR-200b	28.5071	28.3068	30.0102	29.8381	26.7995	29.9515	29.8798	30.7644	29.6622	27.995	31.5663	29.5261	28.8373	27.318	27.0704	29.1113	29.3677	28.7235	29.6508	30.5175	31.3848	29.2341	29.0253	32.9494	29.5903	31.1159	29.9052	28.3266	30.1476	30.5932	28.1178	27.7332	30.8622	33.2148	29.137	28.2285	30.9638	30.3243	30.4255	30.0874	28.6441	36.3205	29.4092	29.187	29.6415	29.9675	26.1359	30.0677
130	hsa-miR-200c	27.5557	25.4672	26.6922	27.2782	24.7118	28.2916	25.2169	28.136	26.0858	26.3971	27.5526	27.5121	27.3216	25.2912	25.6255	26.3193	26.6776	25.1763	26.9099	26.0001	26.254	27.1697	27.3348	28.4594	27.3243	28.2875	27.4311	26.5274	26.6015	27.8548	26.3771	24.971	28.0431	27.8397	27.2821	25.6011	28.0854	27.7614	28.8379	28.7918	26.6288	30.9947	26.9361	26.5508	27.9843	28.5492	24.6146	26.7265
131	hsa-miR-202	37.8888	39.9289	NA	38.3344	NA	NA	NA	NA	35.1979	NA	NA	NA	NA	NA	NA	NA	NA	36.7536	NA	36.3206	NA	NA	NA	NA	NA	NA	NA	NA	33.7666	NA	NA	NA	39.4053	NA	NA	NA	NA	38.9902	NA	NA	NA	NA	NA	NA	NA	NA	NA	NA
132	hsa-miR-203	29.9558	25.4748	26.9044	25.6829	24.605	27.6628	24.9368	26.9686	23.6468	22.5911	29.2793	27.1294	26.5596	26.1406	25.0117	27.5932	25.3423	25.1085	25.9904	25.7772	31.4837	27.1571	31.7044	31.7084	30.3377	29.2742	29.2424	28.2293	27.2106	31.0475	27.7889	25.3009	30.0553	29.7471	30.3989	28.6118	27.3264	31.1167	29.0408	29.5856	24.1546	31.4649	27.9681	25.2788	32.35	26.4171	25.2831	28.2736
133	hsa-miR-204	NA	35.4985	NA	NA	33.9577	NA	NA	NA	NA	NA	NA	36.2988	NA	NA	34.8489	NA	NA	NA	NA	NA	NA	NA	NA	NA	NA	NA	NA	NA	NA	NA	33.9848	32.9113	NA	NA	34.9275	32.3434	35.6477	35.9949	35.0753	37.1727	NA	33.7403	33.7628	NA	NA	NA	NA	NA
134	hsa-miR-205	NA	26.0984	26.7442	28.5261	29.5563	29.0615	25.9937	29.4517	27.7033	26.5554	32.9851	30.6058	28.7263	27.4842	27.9381	34.7509	29.3926	31.898	30.845	26.6282	29.0191	31.1139	29.6451	28.6837	31.6607	30.6588	29.0298	30.9633	28.4637	28.9013	29.9625	26.3359	30.8908	30.8887	30.8295	25.8977	29.3522	33.9183	28.3099	30.7165	25.5545	31.5802	30.3188	27.9636	NA	32.4758	26.9861	30.1904
135	hsa-miR-208b	NA	NA	NA	NA	NA	NA	NA	NA	NA	NA	NA	NA	NA	NA	NA	NA	NA	NA	NA	NA	NA	NA	NA	NA	NA	NA	NA	NA	NA	NA	NA	NA	NA	NA	NA	NA	NA	NA	NA	NA	NA	NA	NA	NA	NA	NA	NA	NA
136	hsa-miR-210	35.549	29.4757	30.1954	32.0034	28.6036	32.2348	31.3508	31.2578	29.8903	29.7636	32.2193	33.9097	32.3862	30.74	30.0655	32.932	30.5415	35.4453	31.8813	31.5678	32.6626	32.8924	30.22	32.3893	35.7745	31.8061	34.8723	31.877	29.9629	32.4237	30.6743	31.8144	35.4572	30.9689	33.2819	29.1959	30.5545	33.9948	30.2207	31.3845	27.4191	34.6149	32.6939	29.3387	31.1239	33.5177	28.8587	34.2898
137	hsa-miR-214	31.9236	27.4857	29.2442	32.3696	25.8162	29.4026	30.5545	33.9727	29.8064	31.0939	31.0045	29.9825	28.9422	28.4733	28.5854	29.3443	31.1037	31.9394	33.2002	28.1985	31.7067	31.7098	31.2238	29.7487	33.387	33.0781	30.6637	32.2436	31.5183	30.5135	31.7956	28.3388	31.6131	32.4888	29.4274	30.5333	30.1268	31.3987	29.5813	29.4758	29.805	NA	30.2327	30.932	29.7312	30.3773	29.107	33.1708
138	hsa-miR-215	NA	NA	NA	NA	NA	NA	NA	NA	NA	NA	NA	NA	NA	36.5282	38.8007	NA	NA	NA	NA	NA	NA	NA	NA	NA	NA	NA	NA	NA	NA	NA	NA	NA	39.9304	NA	NA	NA	NA	NA	NA	NA	NA	NA	NA	NA	37.2361	NA	NA	NA
139	hsa-miR-216a	NA	NA	NA	NA	NA	NA	NA	NA	NA	NA	NA	NA	NA	NA	NA	NA	NA	NA	NA	NA	NA	NA	NA	NA	NA	NA	NA	NA	NA	NA	NA	NA	NA	NA	NA	NA	NA	NA	NA	NA	NA	NA	NA	NA	NA	NA	NA	NA
140	hsa-miR-216b	NA	NA	NA	NA	NA	NA	NA	NA	NA	NA	NA	NA	NA	NA	NA	35.3873	NA	NA	NA	NA	NA	NA	NA	NA	NA	NA	NA	NA	NA	NA	NA	NA	NA	NA	NA	NA	NA	NA	NA	NA	NA	NA	NA	NA	NA	NA	NA	NA
141	hsa-miR-217	NA	NA	NA	NA	NA	NA	NA	NA	NA	NA	NA	NA	NA	NA	NA	NA	NA	NA	NA	NA	NA	NA	NA	NA	NA	NA	NA	NA	NA	NA	NA	NA	NA	NA	NA	NA	NA	NA	NA	NA	NA	NA	NA	NA	NA	NA	NA	NA
142	hsa-miR-218	34.0432	32.6478	33.403	37.3079	30.4551	31.6278	30.3013	37.5711	34.4917	35.0242	33.3753	33.0014	33.4688	32.7399	33.6348	33.341	33.5238	34.8657	NA	32.6372	35.1739	NA	32.7686	32.0151	33.5297	36.0748	35.2943	33.9785	34.6671	32.1754	31.7493	28.5925	33.5185	39.4842	31.89	29.5635	34.5865	30.9912	36.2142	33.1012	33.1636	32.7795	30.7619	33.2114	33.4288	32.2884	28.9616	34.6667
143	hsa-miR-219-5p	NA	NA	NA	NA	39.1873	NA	NA	NA	NA	35.5504	NA	NA	NA	NA	NA	NA	NA	36.6619	NA	NA	NA	NA	NA	36.0752	NA	NA	NA	NA	NA	NA	NA	NA	NA	NA	NA	NA	NA	NA	NA	NA	NA	NA	NA	NA	NA	NA	NA	NA
144	hsa-miR-221	NA	32.9309	33.1495	NA	33.8572	35.6751	39.8602	34.9124	33.1199	33.2022	NA	32.5339	32.4725	35.9753	32.8327	39.4717	33.1041	39.0562	33.0602	NA	34.5885	35.8729	NA	NA	36.7042	34.4579	39.4693	NA	33.7936	32.5327	33.6332	31.3228	36.1445	35.0707	33.9569	31.4222	38.9152	NA	30.9191	37.3899	30.0888	NA	33.4163	NA	35.1021	36.2052	39.8747	NA
145	hsa-miR-222	26.2073	22.7925	23.3607	25.0656	24.2422	24.1815	25.429	26.1638	22.7031	24.2157	25.605	24.4145	24.959	24.1092	24.5389	26.3005	24.77	25.6788	23.1509	24.4336	24.9287	24.464	25.0247	23.0912	24.3026	26.985	24.2839	25.0569	24.3654	23.1377	23.3313	21.991	24.0065	25.5298	23.3661	20.4482	24.2957	25.1417	24.5363	27.1735	24.0961	29.212	22.486	23.5201	26.2066	26.7878	25.102	24.7484
146	hsa-miR-223	26.7761	23.9471	23.9769	25.4596	22.6321	26.2307	23.9672	24.0774	23.1672	23.853	26.9209	26.8216	23.9004	25.9736	25.8492	23.9019	24.9999	25.6203	24.9329	22.1292	25.4926	26.1193	22.7969	24.2671	26.9698	26.9986	24.564	23.9755	24.4115	23.1122	26.6629	23.5898	25.4688	26.1533	25.1084	25.2076	26.8515	23.3273	27.9343	28.6353	25.3925	29.9579	25.7405	24.0305	24.6871	26.525	25.5852	26.6164
147	hsa-miR-224	33.398	29.7025	32.0576	33.8092	29.8171	32.0708	27.7164	33.1866	31.2435	29.4367	33.1072	29.964	30.6172	28.9676	30.339	32.6776	29.8052	31.5183	31.7721	29.6744	30.6813	29.5433	29.2753	33.1179	32.2676	32.5425	30.4491	32.2469	30.7519	32.9697	31.2425	28.2522	34.8403	31.8742	29.817	27.3433	31.9932	NA	30.7458	37.6083	28.6379	36.0972	28.974	29.952	32.1287	30.6566	29.3145	30.8357
148	hsa-miR-296-3p	NA	NA	NA	NA	NA	NA	NA	NA	NA	NA	NA	NA	NA	NA	NA	NA	NA	NA	NA	NA	NA	NA	NA	NA	NA	NA	NA	NA	NA	NA	NA	NA	NA	NA	NA	NA	NA	NA	NA	NA	NA	NA	NA	NA	NA	NA	NA	NA
149	hsa-miR-296-5p	NA	33.7752	35.1687	36.4171	NA	NA	NA	NA	37.4426	NA	NA	35.8361	37.1284	NA	NA	38.377	NA	34.7004	NA	39.7313	39.9181	NA	NA	39.2404	36.747	NA	38.1796	39.5675	37.1954	NA	35.9774	36.2524	NA	NA	NA	NA	38.1213	37.2778	37.0974	NA	35.3299	NA	NA	37.6719	36.2652	NA	33.0534	39.0535
150	hsa-miR-299-3p	NA	NA	NA	NA	NA	NA	NA	NA	NA	NA	NA	NA	NA	NA	NA	NA	NA	NA	NA	NA	NA	NA	NA	NA	NA	NA	NA	NA	NA	NA	NA	NA	NA	NA	NA	NA	NA	NA	NA	NA	NA	NA	NA	NA	NA	NA	NA	NA
151	hsa-miR-299-5p	NA	NA	35.398	NA	NA	NA	NA	NA	34.4127	NA	NA	NA	NA	NA	NA	35.3492	NA	NA	NA	35.7161	NA	NA	NA	NA	NA	NA	NA	NA	NA	NA	NA	35.3195	NA	NA	NA	NA	NA	NA	NA	NA	35.1303	NA	35.3891	NA	NA	NA	NA	NA
152	hsa-miR-301a	34.1043	32.5243	32.0365	35.2708	29.3488	34.187	31.7601	34.061	31.9752	29.6815	34.9919	32.9001	32.6261	31.3189	30.6263	33.7742	33.0789	31.7062	31.8716	31.4826	34.6548	32.4746	34.1439	31.6014	NA	35.7346	35.4657	35.1298	33.1827	33.3252	33.3594	32.2545	35.314	34.4689	35.3511	31.1848	34.5879	33.3731	33.2684	34.2183	32.613	NA	32.7426	34.6617	33.2182	36.2447	29.8301	36.0128
153	hsa-miR-301b	NA	NA	NA	NA	31.8363	NA	35.7313	NA	NA	31.9426	NA	NA	37.6951	38.9673	32.3788	NA	NA	39.73	38.2027	34.1546	NA	NA	NA	37.4626	NA	36.6455	NA	NA	34.9737	NA	NA	35.1077	36.1683	NA	NA	36.2434	NA	NA	NA	35.5971	38.7711	NA	NA	35.7103	NA	NA	32.6935	36.0308
154	hsa-miR-302a	NA	NA	NA	NA	NA	NA	NA	NA	NA	NA	NA	NA	NA	NA	NA	NA	NA	NA	NA	NA	NA	NA	NA	NA	NA	NA	NA	NA	NA	NA	NA	NA	NA	NA	NA	NA	NA	NA	NA	NA	NA	NA	NA	NA	NA	NA	NA	NA
155	ath-miR159a	NA	NA	NA	NA	NA	NA	NA	NA	NA	NA	NA	NA	NA	NA	NA	NA	NA	NA	NA	NA	NA	NA	NA	NA	NA	NA	NA	NA	NA	NA	NA	NA	NA	NA	NA	NA	NA	NA	NA	NA	NA	NA	NA	NA	NA	NA	NA	NA
156	hsa-miR-302b	NA	NA	NA	NA	NA	NA	NA	NA	NA	NA	NA	NA	NA	NA	NA	NA	NA	NA	NA	NA	NA	NA	NA	NA	NA	NA	NA	NA	NA	NA	NA	NA	NA	NA	NA	NA	NA	NA	NA	NA	NA	NA	NA	NA	NA	NA	NA	NA
157	hsa-miR-302c	NA	NA	NA	NA	NA	NA	NA	NA	NA	NA	NA	NA	NA	NA	NA	NA	NA	NA	NA	NA	NA	NA	NA	NA	NA	NA	NA	NA	NA	NA	NA	NA	NA	NA	NA	NA	NA	NA	NA	NA	NA	NA	NA	NA	NA	NA	NA	NA
158	hsa-miR-320	27.4112	24.5146	26.6683	25.7492	23.8817	25.8915	24.3303	27.2254	24.7979	25.4004	26.0387	25.0496	25.3691	23.0851	25.1976	26.0236	25.8632	24.4979	25.9441	24.5495	25.0788	27.3336	25.7675	26.3479	27.6161	28.4065	26.9557	26.5218	25.5438	26.904	26.5408	23.9974	26.3728	25.8425	26.135	22.7397	26.4623	26.8175	26.7833	26.8877	25.744	29.2132	26.9804	24.4783	26.9112	27.4757	25.1034	25.8157
159	hsa-miR-323-3p	NA	37.8448	32.562	NA	36.2877	NA	36.5829	NA	34.1656	NA	NA	NA	NA	NA	36.7256	37.3907	NA	NA	NA	37.5627	NA	NA	NA	NA	NA	NA	NA	37.3148	37.0522	37.3982	38.4059	NA	NA	38.9685	34.7951	NA	NA	36.4662	36.1508	NA	38.6638	NA	35.5074	NA	NA	NA	35.986	NA
160	hsa-miR-324-3p	36.2864	32.6989	34.0578	35.8882	31.8514	34.5949	33.1207	NA	34.279	33.9911	36.0204	39.3732	34.3542	33.7114	32.4948	35.9078	33.7737	33.059	35.5306	33.5749	34.065	NA	34.0533	32.7226	36.7014	35.9339	34.4936	33.4918	33.377	34.2009	NA	32.0598	34.5994	36.0016	34.7926	32.5802	34.4013	39.3729	34.9042	35.9599	33.1287	NA	33.3476	31.8995	37.6964	35.5103	31.7033	36.9286
161	hsa-miR-324-5p	NA	NA	NA	34.0018	31.9815	NA	33.708	36.1522	35.2601	37.8101	NA	34.8052	36.1789	NA	32.4675	NA	NA	33.9577	NA	34.1834	NA	38.543	NA	34.9621	NA	NA	NA	35.1167	NA	34.9307	NA	33.8376	35.5194	NA	NA	34.0892	34.5941	NA	NA	NA	34.0455	NA	34.6136	35.7005	33.7991	NA	32.0809	NA
162	hsa-miR-326	NA	39.0393	NA	NA	NA	NA	NA	NA	NA	NA	NA	NA	NA	NA	NA	NA	NA	NA	NA	NA	NA	NA	NA	39.3344	NA	NA	NA	NA	NA	NA	NA	NA	NA	NA	NA	NA	NA	NA	NA	NA	NA	NA	NA	NA	NA	NA	NA	NA
163	hsa-miR-328	34.8671	33.6069	36.3561	NA	33.4739	34.3308	NA	NA	34.9121	36.3319	NA	37.5979	33.9791	35.3724	33.4929	35.0172	33.3368	34.6299	35.4006	32.5899	35.427	35.4529	34.0246	34.2568	33.3611	NA	36.0961	37.7787	36.245	37.9404	33.4804	33.3312	35.5235	NA	34.2103	35.3142	34.2304	34.3531	35.4364	34.3983	37.5598	38.4797	33.4815	34.4404	34.6512	34.8896	35.3561	33.9621
164	hsa-miR-329	NA	NA	NA	NA	NA	NA	NA	NA	NA	NA	NA	NA	NA	NA	NA	NA	NA	NA	NA	NA	NA	NA	NA	NA	NA	NA	NA	NA	NA	NA	NA	NA	NA	NA	NA	NA	NA	NA	NA	NA	NA	NA	NA	NA	NA	NA	NA	NA
165	hsa-miR-330-3p	36.7506	37.0558	35.3292	NA	38.8638	NA	34.4138	NA	37.6478	37.9593	NA	38.4884	NA	38.535	33.8727	NA	NA	34.6053	38.1069	36.2511	38.5567	39.8516	36.7054	38.1368	36.6045	NA	39.4531	37.0701	37.9436	39.7478	NA	37.2188	NA	NA	37.7373	NA	NA	NA	38.7595	NA	37.1516	NA	NA	36.5574	NA	NA	36.4357	38.8671
166	hsa-miR-330-5p	NA	NA	NA	NA	NA	NA	NA	NA	NA	NA	NA	NA	NA	NA	NA	NA	NA	NA	NA	NA	NA	NA	NA	NA	NA	NA	NA	NA	NA	NA	NA	NA	NA	NA	NA	NA	NA	NA	NA	NA	NA	NA	NA	NA	NA	NA	NA	NA
167	hsa-miR-331-3p	30.9679	28.4396	30.2209	30.1711	28.0968	29.9669	27.8659	31.6237	30.2677	28.6218	30.5473	29.6654	30.0408	28.877	29.1956	30.2984	30.9398	27.9978	29.7955	28.9109	30.9838	30.8225	29.8401	29.0445	30.0707	31.7029	31.2214	30.1892	29.4692	28.7272	30.3577	28.005	30.2806	31.0094	29.9566	27.3785	30.5283	30.1585	30.5341	30.8428	28.7911	33.5164	29.4148	28.5206	29.4163	31.9841	27.4127	30.4417
168	hsa-miR-331-5p	NA	39.0105	39.3322	NA	37.3625	NA	37.8865	NA	39.9176	NA	NA	NA	NA	NA	NA	36.849	NA	NA	NA	NA	39.4302	NA	38.2782	NA	NA	NA	35.6797	NA	NA	NA	NA	35.991	NA	36.78	NA	NA	NA	NA	NA	NA	38.3657	NA	NA	NA	NA	NA	38.2761	NA
169	hsa-miR-335	36.7568	36.3871	34.5506	36.2567	33.0563	35.7281	33.5622	37.8924	37.4773	35.1073	36.9233	34.0563	34.5253	32.9807	33.7643	35.891	35.1593	32.7679	35.7586	35.3406	33.6278	36.826	36.9809	36.6182	36.4872	35.5171	36.7307	35.6505	37.0669	NA	34.1036	33.7418	NA	37.4955	35.9997	34.0644	36.0063	36.7926	36.2654	NA	33.6305	NA	34.5991	36.9687	35.612	35.6132	32.8776	36.7224
170	hsa-miR-337-5p	NA	NA	NA	NA	36.1889	NA	NA	NA	35.0694	NA	NA	NA	NA	NA	NA	35.5232	NA	NA	NA	NA	NA	NA	NA	38.2512	NA	NA	NA	NA	NA	NA	NA	33.9542	NA	NA	NA	NA	NA	NA	NA	NA	34.452	NA	NA	NA	NA	NA	35.8106	NA
171	hsa-miR-338-3p	NA	32.1183	NA	NA	37.5664	NA	NA	NA	NA	38.2474	NA	NA	NA	NA	NA	35.7436	NA	35.8658	NA	35.1124	NA	NA	37.058	NA	NA	NA	NA	NA	NA	NA	NA	NA	NA	NA	NA	NA	NA	NA	NA	NA	NA	NA	NA	NA	36.1412	NA	NA	NA
172	hsa-miR-339-3p	36.2358	32.2774	31.8905	33.605	29.8056	32.6372	30.1859	34.0342	32.2852	30.8822	34.4464	32.4755	32.8938	31.3617	31.0354	32.1978	32.5018	30.6966	33.1981	31.4795	32.4199	34.5927	32.2457	33.4761	38.492	33.1425	34.2126	34.1332	33.8225	32.7884	34.0755	31.0571	33.119	33.5655	33.46	29.5712	33.4071	34.4391	32.6081	32.4477	33.291	35.4099	33.9876	31.4761	32.1643	33.2191	31.1864	34.427
173	hsa-miR-339-5p	NA	37.9066	NA	39.8299	34.0086	37.8064	36.3878	NA	39.7326	38.2498	NA	36.1141	34.46	37.1078	38.5346	NA	37.9334	35.0345	NA	38.268	38.3478	NA	38.0476	37.8348	35.6945	35.2069	35.4092	37.8252	39.4814	38.3748	35.8217	33.8185	NA	35.8655	37.0333	32.6859	38.6957	35.1035	NA	36.4715	36.8389	NA	38.3697	36.0464	38.643	NA	33.5398	NA
174	hsa-miR-340	NA	33.5167	34.1192	35.0603	33.1463	37.7055	33.1241	35.3124	34.4036	32.9609	37.442	32.8996	34.8511	34.6444	32.5707	34.411	36.0848	32.7947	35.6182	32.8893	35.1428	34.1726	33.5555	35.1324	NA	NA	33.5847	36.0995	35.4677	35.8074	34.5462	32.6303	35.7434	35.2077	34.8632	35.0108	37.8354	35.7391	35.2	35.8721	39.0496	NA	34.2043	NA	NA	33.936	32.4972	34.6514
175	has-miR-155	37.1207	NA	NA	NA	NA	39.3786	NA	NA	NA	NA	NA	NA	NA	NA	NA	NA	NA	NA	NA	NA	NA	NA	36.6173	NA	NA	NA	NA	NA	NA	NA	NA	NA	NA	NA	NA	NA	NA	NA	NA	NA	34.3825	NA	NA	NA	NA	NA	NA	NA
176	hsa-let-7b	28.7214	26.3045	28.5335	27.8096	25.9058	28.0206	27.7083	30.159	27.982	28.8935	30.5447	29.5801	28.8975	26.9818	27.3819	28.2049	28.7448	28.4303	30.5556	27.783	29.0898	29.0983	30.3205	29.6517	28.2336	30.1794	28.3699	29.8555	28.4275	32.1023	27.0135	26.1599	30.3999	29.4066	28.38	26.5144	27.7119	28.8495	27.1311	28.6151	27.5351	31.4938	27.3889	28.3467	29.3352	29.3141	29.1124	28.4924
177	hsa-miR-342-3p	29.2172	26.8238	27.5973	27.5307	26.25	27.1036	26.7255	31.4605	27.5281	26.5853	29.247	26.8422	27.7513	26.5931	26.6317	28.7745	28.6595	26.4415	28.8496	25.47	27.0781	28.611	26.2962	27.2963	26.6865	29.9873	27.8449	28.9708	28.8895	28.7368	26.3755	26.6885	27.3857	28.5512	27.6951	27.2198	28.4754	27.8818	29.3198	30.2569	29.2652	33.2815	26.729	26.8101	30.4077	29.2131	27.0123	29.3128
178	hsa-miR-342-5p	NA	NA	NA	NA	NA	NA	NA	NA	NA	NA	NA	NA	NA	NA	36.4162	NA	NA	NA	NA	NA	NA	NA	NA	NA	36.9145	NA	NA	NA	NA	NA	NA	NA	39.1437	NA	NA	NA	37.9896	NA	NA	NA	NA	NA	NA	NA	NA	NA	NA	NA
179	hsa-miR-345	33.0839	30.1287	31.7433	34.308	29.493	31.3799	29.9661	33.3402	32.29	31.4853	35.8436	32.4541	32.0637	29.3548	29.6031	30.1439	32.0124	30.5765	33.8969	31.266	31.0874	34.7125	32.2152	32.1323	32.4662	30.8249	31.2825	30.657	31.236	31.378	30.1853	28.031	33.2253	32.1642	29.9274	28.8295	33.0957	31.4992	31.6671	31.0313	32.8317	NA	31.0316	30.0959	31.2618	31.4465	27.9818	31.3549
180	hsa-miR-361-5p	39.2858	34.2561	NA	38.0024	31.593	36.3037	34.0981	NA	34.3043	35.8803	NA	34.7121	32.5537	32.7885	31.8319	NA	NA	34.2191	33.5426	33.7268	NA	NA	34.7906	NA	NA	NA	34.0182	NA	35.1632	35.5764	34.7895	32.5669	NA	35.5978	34.8663	32.5429	36.7667	NA	NA	33.4001	32.7537	NA	34.5031	37.584	33.0862	NA	34.7024	NA
181	hsa-miR-362-3p	NA	NA	NA	NA	NA	NA	NA	NA	34.1861	37.2192	NA	35.5769	NA	34.8828	36.4753	NA	NA	38.2941	NA	NA	NA	NA	37.611	NA	NA	NA	NA	NA	NA	NA	NA	36.6906	35.0686	NA	NA	NA	NA	NA	NA	39.5884	NA	NA	NA	NA	NA	NA	NA	NA
182	hsa-miR-362-5p	NA	34.3988	37.9226	35.4124	33.5913	36.8608	35.054	35.286	39.2087	35.4865	NA	36.8603	35.1925	33.2409	35.5656	36.1181	NA	34.3044	NA	37.1175	35.052	NA	37.5047	35.5357	NA	NA	NA	NA	35.226	35.2869	34.3206	34.8416	34.023	NA	34.6192	34.24	NA	NA	35.144	37.3812	34.8839	NA	NA	NA	NA	NA	34.7493	36.8893
183	hsa-miR-363	35.6697	NA	NA	35.05	33.0975	NA	31.9861	NA	NA	35.3412	NA	NA	35.9611	NA	33.6491	34.9347	NA	32.8766	NA	NA	NA	NA	NA	NA	NA	NA	NA	NA	NA	NA	NA	33.2613	NA	NA	NA	33.3435	NA	NA	NA	NA	NA	36.924	NA	NA	NA	NA	39.2277	NA
184	hsa-miR-365	33.1119	31.9143	30.7384	32.2463	29.7844	35.38	30.8866	35.5494	31.4727	30.4656	34.5107	32.3428	31.578	31.7356	33.3022	33.7535	34.1417	31.6488	31.9594	32.509	33.7131	31.4787	32.6245	33.1268	38.025	34.819	34.6529	34.5052	33.0839	32.0777	32.6426	32.976	35.4651	32.8439	33.4503	32.1643	33.8773	32.8569	32.3714	33.8513	32.2448	33.7236	32.4758	33.0333	32.6277	34.2044	32.0868	NA
185	hsa-miR-367	NA	NA	NA	NA	NA	NA	NA	NA	NA	NA	NA	NA	NA	NA	NA	NA	NA	NA	NA	NA	NA	NA	NA	NA	NA	NA	NA	NA	NA	NA	NA	NA	NA	NA	NA	NA	NA	NA	NA	NA	36.51	NA	NA	NA	NA	NA	NA	NA
186	hsa-miR-369-3p	NA	NA	NA	NA	NA	NA	NA	NA	NA	NA	NA	NA	NA	NA	NA	NA	NA	NA	NA	NA	NA	NA	NA	NA	NA	NA	NA	NA	NA	NA	NA	NA	NA	NA	NA	NA	NA	NA	NA	NA	NA	NA	NA	NA	NA	NA	NA	NA
187	hsa-miR-369-5p	NA	NA	NA	NA	NA	NA	NA	NA	NA	NA	NA	NA	NA	NA	NA	NA	NA	NA	NA	NA	NA	NA	NA	NA	NA	NA	NA	NA	NA	NA	NA	36.9681	NA	NA	NA	NA	NA	NA	NA	NA	NA	NA	NA	NA	NA	NA	NA	NA
188	hsa-miR-370	NA	39.0664	37.7318	NA	NA	NA	NA	NA	38.0406	NA	NA	NA	NA	NA	NA	NA	NA	NA	NA	NA	NA	NA	NA	NA	NA	NA	NA	NA	NA	NA	NA	NA	NA	NA	NA	NA	NA	NA	NA	NA	NA	NA	NA	NA	NA	NA	NA	NA
189	hsa-miR-371-3p	NA	NA	NA	NA	NA	NA	NA	NA	NA	NA	NA	NA	NA	NA	NA	NA	NA	NA	NA	NA	NA	NA	NA	NA	NA	NA	NA	NA	NA	NA	NA	NA	NA	NA	NA	NA	NA	NA	NA	NA	NA	NA	NA	NA	NA	NA	NA	NA
190	hsa-miR-372	NA	NA	NA	NA	NA	NA	NA	NA	NA	NA	NA	NA	NA	NA	NA	NA	NA	NA	NA	NA	NA	NA	35.5689	NA	NA	NA	NA	NA	NA	NA	NA	36.073	NA	NA	NA	NA	NA	NA	NA	NA	NA	NA	NA	NA	NA	NA	NA	NA
191	hsa-miR-373	NA	NA	NA	NA	NA	NA	NA	NA	NA	NA	NA	NA	NA	NA	NA	NA	NA	NA	NA	NA	NA	NA	NA	NA	NA	NA	NA	NA	NA	NA	NA	NA	NA	NA	NA	NA	NA	NA	NA	NA	NA	NA	NA	NA	NA	NA	NA	NA
192	hsa-miR-374a	33.0475	30.0318	31.2507	30.0218	28.1448	31.1608	28.9939	32.4056	30.0451	29.0894	32.3784	30.7705	30.4153	29.4971	30.5141	30.3617	31.2005	29.6251	31.6091	29.4866	31.5115	30.7493	30.1576	30.9051	31.5871	34.5763	32.7585	31.9674	31.5439	32.2452	31.2829	28.9985	33.2646	32.6397	31.363	28.2258	32.1175	32.0757	32.0586	32.7899	30.65	33.7984	30.5054	30.4901	31.6816	32.4166	28.5188	33.3192
193	hsa-miR-374b	31.3091	29.2765	30.1379	30.2248	27.6291	30.6782	28.3127	31.3234	30.0809	29.14	31.4862	29.3863	30.0595	28.9945	29.9583	30.9547	30.5853	29.0746	30.9024	29.2272	30.554	29.6637	29.7943	31.275	30.5746	33.2669	31.4283	31.164	30.3712	30.8542	29.9219	28.1462	32.0375	30.8335	29.5268	28.1767	31.6603	30.6993	30.9063	31.9773	31.437	31.6868	29.63	30.2456	32.1585	31.63	28.3	30.8784
194	hsa-miR-375	NA	33.6617	NA	NA	29.8368	34.7693	NA	NA	NA	31.5874	35.436	NA	33.8194	NA	NA	33.5766	33.8055	33.0468	33.6037	32.2382	NA	NA	36.4981	NA	NA	36.7366	NA	35.7437	NA	37.6852	NA	32.5864	NA	NA	33.9504	NA	NA	NA	NA	33.2869	34.9742	NA	34.0304	34.2614	35.2533	NA	NA	NA
195	hsa-miR-376a	36.6756	33.5717	33.0428	NA	32.5086	38.1076	35.0997	NA	31.7194	38.0811	NA	37.818	34.7152	34.3009	34.8696	37.0485	35.286	NA	NA	34.2305	NA	NA	37.2605	36.3606	NA	NA	36.4733	35.8217	38.5098	36.1272	37.531	33.3704	35.1262	38.8661	34.4626	34.2431	36.8649	NA	35.3484	35.3077	37.009	NA	36.0856	NA	36.5413	34.9738	33.943	39.1652
196	hsa-miR-376b	NA	NA	NA	NA	NA	NA	NA	NA	NA	NA	NA	NA	NA	NA	NA	NA	NA	NA	NA	NA	NA	NA	NA	NA	NA	NA	NA	NA	NA	NA	NA	NA	NA	NA	NA	NA	NA	NA	NA	NA	NA	NA	NA	NA	NA	NA	NA	NA
197	hsa-miR-377	NA	NA	NA	NA	NA	NA	NA	NA	NA	NA	NA	NA	NA	NA	NA	NA	NA	NA	NA	NA	NA	NA	NA	NA	NA	NA	NA	NA	NA	NA	NA	NA	NA	NA	NA	NA	NA	NA	NA	NA	NA	NA	NA	NA	NA	NA	NA	NA
198	hsa-miR-379	NA	NA	32.3828	38.5478	32.151	37.1263	NA	NA	32.5339	NA	NA	NA	34.2767	34.8596	35.9358	NA	NA	NA	NA	NA	34.2865	NA	NA	NA	NA	NA	NA	NA	NA	NA	NA	NA	34.284	NA	NA	35.5802	NA	NA	NA	37.0885	NA	NA	34.1546	34.9103	NA	NA	35.0632	NA
199	hsa-miR-380	NA	NA	NA	NA	NA	NA	NA	NA	NA	NA	NA	NA	NA	NA	NA	NA	NA	NA	NA	NA	NA	NA	NA	NA	NA	NA	NA	NA	NA	NA	NA	NA	NA	NA	NA	NA	NA	NA	NA	NA	NA	NA	NA	NA	NA	NA	NA	NA
200	hsa-miR-381	NA	NA	NA	NA	37.9371	NA	NA	NA	NA	NA	NA	NA	NA	NA	NA	NA	NA	NA	NA	NA	NA	NA	NA	NA	NA	NA	NA	NA	NA	NA	NA	NA	NA	NA	NA	37.1287	NA	NA	NA	NA	NA	NA	NA	NA	NA	NA	NA	NA
201	hsa-miR-382	NA	39.7866	37.6441	NA	NA	NA	NA	NA	NA	NA	NA	NA	NA	NA	NA	NA	NA	NA	NA	NA	NA	NA	NA	NA	NA	NA	NA	NA	NA	NA	NA	NA	NA	NA	NA	NA	NA	NA	NA	NA	NA	NA	NA	NA	NA	NA	NA	NA
202	hsa-miR-383	NA	NA	NA	NA	NA	NA	NA	NA	NA	NA	NA	NA	NA	NA	NA	NA	NA	NA	NA	NA	NA	NA	NA	NA	NA	NA	NA	NA	NA	NA	NA	NA	NA	NA	NA	NA	NA	NA	NA	NA	NA	NA	NA	NA	NA	NA	37.6288	NA
203	hsa-miR-409-5p	NA	NA	NA	NA	38.2449	NA	NA	NA	NA	NA	NA	NA	NA	NA	NA	NA	NA	NA	NA	NA	NA	NA	NA	NA	NA	NA	NA	NA	NA	NA	NA	38.0823	NA	NA	NA	NA	NA	NA	NA	NA	NA	NA	NA	NA	NA	NA	NA	NA
204	hsa-miR-410	37.4387	36.5256	34.0941	NA	33.6317	NA	35.783	NA	36.9836	NA	NA	NA	36.9458	NA	35.8332	36.1981	NA	NA	NA	35.8201	NA	NA	NA	38.1809	NA	NA	36.2537	36.3721	NA	NA	NA	36.7004	NA	NA	39.2842	37.9549	NA	36.3086	38.4646	NA	NA	NA	NA	NA	NA	36.6164	37.7024	39.0616
205	hsa-miR-411	NA	31.1708	31.9524	34.974	30.328	32.7291	34.3289	35.36	30.0858	33.3085	33.9785	39.817	32.1961	34.0891	32.1747	31.9915	33.9172	36.1172	34.0382	30.6168	33.6413	NA	35.4537	31.8328	NA	37.3202	33.6604	35.3296	32.7058	33.2002	33.1934	30.7146	33.9977	36.7951	33.3436	35.6652	33.7283	37.1968	34.3859	33.9858	33.7831	NA	33.075	33.7795	32.5912	33.8579	31.9475	33.5131
206	hsa-miR-422a	36.2164	31.5344	34.767	35.4713	33.6933	34.8914	32.6683	34.0361	32.7512	32.5267	38.141	34.0177	34.0138	32.8597	30.2213	35.5544	34.7791	34.7763	36.1507	33.8201	34.6289	35.9497	33.6557	34.8941	34.6802	39.7643	33.7771	34.2036	33.8982	35.9666	33.4589	31.8134	38.2959	36.8916	34.335	32.1995	35.0142	35.0641	32.8195	36.41	33.3112	NA	34.9304	33.4672	35.6711	34.6202	32.0828	35.9303
207	hsa-miR-423-5p	NA	36.303	37.1112	35.7522	34.2289	NA	35.2475	NA	36.6989	NA	NA	39.4486	NA	35.1873	34.8444	NA	35.5156	36.2894	38.3766	NA	36.0136	35.2532	39.3841	NA	35.7942	NA	NA	37.6092	NA	37.4031	34.9522	35.5053	35.8127	NA	NA	35.937	NA	NA	NA	37.8454	NA	34.8395	36.1578	39.3803	NA	NA	34.7441	NA
208	hsa-miR-424	NA	33.6585	NA	NA	34.7686	NA	33.8934	NA	NA	NA	NA	35.3469	NA	36.1343	NA	NA	35.8612	33.5289	NA	35.8351	34.9762	NA	NA	34.2615	NA	NA	35.503	NA	NA	38.3617	NA	36.7995	NA	NA	NA	35.8569	34.5499	NA	NA	37.5419	35.0298	35.0953	NA	34.6448	35.3907	NA	34.8656	NA
209	hsa-miR-425	31.9229	31.7227	32.0977	33.1744	30.2568	33.1431	29.9504	35.0003	31.8662	30.4631	34.0345	33.4134	34.0661	30.932	30.8521	31.9897	32.8838	30.2979	33.1023	30.3496	31.9999	33.673	31.8647	32.8336	35.0372	35.0899	34.4861	31.9744	33.3563	32.2046	32.2422	31.7218	33.939	37.166	32.9177	30.4687	34.8347	32.7046	33.8559	33.6374	31.8888	35.0904	35.1838	31.376	34.218	34.8618	29.0333	32.801
210	hsa-miR-429	32.2686	30.9836	33.1249	31.5821	28.4188	32.1332	30.994	32.6054	32.0719	29.1488	35.5364	31.4674	29.4182	28.9802	29.8581	31.2604	31.6508	30.8838	30.6143	32.5957	35.7426	31.2173	31.5677	32.7472	32.1834	32.9151	31.7207	30.512	31.2578	32.1071	30.975	29.3736	32.3604	36.6391	31.5752	30.5445	33.1073	33.6748	30.8544	32.2013	29.7167	35.1989	33.0287	31.6901	30.8751	32.6916	27.8863	33.7022
211	hsa-miR-431	NA	NA	37.1654	NA	NA	NA	NA	NA	NA	NA	NA	NA	NA	NA	NA	NA	NA	NA	NA	NA	NA	NA	NA	NA	NA	NA	NA	NA	NA	NA	NA	NA	NA	NA	NA	NA	NA	NA	NA	NA	NA	NA	NA	NA	NA	NA	NA	NA
212	hsa-miR-433	NA	32.2818	33.6098	NA	33.4937	36.3217	34.6517	NA	36.315	36.7822	NA	NA	34.5968	34.7454	34.0141	NA	NA	NA	33.4113	35.9347	34.751	NA	NA	34.4538	NA	NA	NA	36.8043	NA	NA	NA	34.836	NA	NA	34.1553	NA	NA	NA	NA	NA	NA	NA	35.8026	NA	33.9301	34.6265	34.6389	NA
213	hsa-miR-449a	NA	36.7523	36.6851	NA	36.0434	34.1185	NA	NA	NA	NA	NA	34.1888	NA	NA	NA	NA	NA	37.7482	NA	32.1744	NA	NA	NA	38.5789	NA	NA	NA	NA	34.9006	34.3227	NA	33.7726	36.5851	NA	36.1618	35.6065	NA	35.7397	NA	NA	34.0165	NA	NA	NA	NA	35.2666	34.2922	NA
214	hsa-miR-449b	NA	NA	NA	NA	35.7024	35.0855	39.1075	NA	39.059	NA	NA	36.0289	36.8755	NA	37.5656	NA	NA	NA	NA	35.1716	NA	NA	NA	39.6908	NA	36.272	35.49	37.7237	NA	NA	37.5781	34.7549	NA	NA	NA	36.4771	NA	NA	NA	NA	NA	NA	NA	NA	39.4009	NA	NA	NA
215	hsa-miR-450a	NA	NA	NA	NA	NA	NA	NA	NA	NA	NA	NA	34.8242	NA	NA	NA	NA	NA	34.6025	NA	NA	NA	NA	NA	NA	NA	NA	NA	NA	NA	NA	NA	NA	NA	NA	37.5689	36.5165	NA	NA	NA	NA	NA	NA	NA	NA	NA	NA	34.8942	NA
216	hsa-miR-450b-3p	NA	NA	NA	NA	NA	NA	NA	NA	NA	NA	NA	NA	NA	NA	NA	NA	NA	NA	NA	NA	NA	NA	NA	NA	NA	NA	NA	NA	NA	NA	NA	NA	NA	NA	NA	NA	NA	NA	NA	NA	NA	NA	NA	NA	NA	NA	NA	NA
217	hsa-miR-450b-5p	NA	NA	38.6505	NA	34.96	36.1867	NA	NA	NA	NA	NA	NA	NA	NA	39.5176	NA	NA	NA	NA	NA	NA	NA	NA	NA	NA	NA	NA	NA	NA	NA	NA	39.0627	NA	NA	NA	NA	NA	NA	NA	38.8567	NA	NA	NA	NA	NA	NA	NA	NA
218	hsa-miR-451	NA	33.5655	30.7752	32.9056	27.8299	33.8744	28.8243	NA	31.7625	26.9416	NA	NA	28.8847	34.3088	31.7946	32.6238	29.4344	30.6912	NA	30.7087	33.0194	33.4296	35.4498	31.6614	NA	32.6383	34.6331	33.8386	37.164	31.4383	34.3597	30.5153	33.6664	34.9763	33.9536	30.8443	30.257	34.4489	33.4535	34.443	30.7893	34.623	NA	30.9542	34.0779	NA	32.3243	36.4358
219	hsa-miR-452	34.8939	31.4205	35.1099	32.7052	30.377	33.7086	29.876	33.4262	31.2582	30.7777	33.8106	32.6966	31.6256	30.4086	31.1991	32.6636	32.9755	37.7829	32.7531	31.4053	33.087	31.7567	32.1063	33.6906	33.0038	34.6908	35.8075	NA	32.5864	NA	34.2902	29.8655	39.1264	34.2132	31.8626	30.4221	33.7771	37.9068	33.8351	NA	30.6053	34.8833	32.5337	34.5924	NA	34.0773	31.9257	35.9553
220	hsa-miR-453	NA	NA	NA	NA	NA	NA	NA	NA	NA	NA	NA	NA	NA	NA	NA	NA	NA	NA	NA	NA	NA	NA	NA	NA	NA	NA	NA	NA	NA	NA	NA	NA	NA	NA	NA	NA	NA	NA	NA	NA	NA	NA	NA	NA	NA	NA	NA	NA
221	hsa-miR-454	29.9683	28.0109	28.3011	29.9031	26.1161	29.5291	27.6438	30.7686	28.4888	27.0594	29.7339	28.5131	28.6112	27.5953	27.8243	29.2149	27.8948	27.6289	28.6268	27.5512	29.1234	28.8045	28.5798	28.955	28.7185	30.4815	29.0041	28.8397	28.6404	28.0885	27.9344	27.1016	29.1905	29.1718	27.9656	26.7506	29.491	28.4065	29.9069	30.4327	28.0558	32.5766	27.2679	28.3093	30.6042	30.0941	26.563	28.8785
222	hsa-miR-455-3p	NA	34.3586	33.2215	NA	31.9755	36.3658	NA	NA	36.5365	NA	NA	37.162	35.5463	34.7666	33.7301	36.6782	NA	NA	36.1708	34.6438	NA	NA	NA	NA	NA	NA	NA	NA	34.5552	37.1501	NA	33.8477	35.9722	36.7681	35.5558	33.7448	34.7791	NA	35.6826	NA	34.2001	36.7123	34.7143	35.6442	NA	NA	36.2779	NA
223	hsa-miR-455-5p	NA	31.0487	32.4363	33.2039	31.1095	32.2654	34.3456	NA	33.1678	36.1108	NA	35.4966	35.3001	32.129	33.2613	33.2097	36.406	NA	33.177	31.9973	34.7694	NA	36.8355	34.1506	36.9819	NA	33.4189	36.0502	32.0965	34.7591	35.5574	31.5104	36.1112	34.0731	32.8496	31.2733	33.115	33.9047	33.4709	NA	33.2797	35.2886	32.5612	33.207	33.9633	35.1999	38.0737	35.385
224	hsa-miR-483-5p	NA	31.5695	33.5418	35.6979	28.404	34.7089	32.6824	33.5348	33.9009	36.8391	NA	33.7064	34.5963	36.4772	NA	33.1107	33.8403	36.4137	NA	34.2469	34.0159	33.9688	39.2853	33.7644	38.1927	NA	38.3071	38.9786	NA	36.3071	35.6242	34.3377	36.2425	36.4824	34.0456	33.3683	35.2888	NA	34.0327	NA	33.8171	37.5746	NA	32.8641	NA	37.414	35.0491	36.974
225	hsa-miR-484	27.2152	26.5135	27.7225	28.2266	25.9216	27.3974	26.7306	29.8057	27.5751	26.0288	27.9748	27.1391	26.9577	27.4422	25.978	27.8888	26.9002	25.7804	26.9747	25.9529	27.8928	27.4184	26.4922	26.9502	26.5533	29.4157	27.503	26.7323	27.7541	26.0511	26.7863	25.9864	27.5827	27.6153	27.1855	27.1967	27.9765	26.465	27.9907	28.2796	26.584	31.0503	25.8193	26.3811	28.4311	30.2888	25.3517	27.6477
226	hsa-miR-485-3p	NA	34.4267	34.1844	NA	NA	39.1713	NA	NA	NA	NA	NA	34.9225	34.7799	NA	NA	35.6926	NA	NA	NA	NA	NA	NA	34.6907	NA	NA	NA	NA	NA	36.4858	35.0743	NA	36.492	NA	NA	NA	NA	NA	NA	38.7349	NA	NA	NA	NA	NA	36.9814	39.0403	NA	34.4924
227	hsa-miR-485-5p	NA	NA	NA	NA	NA	NA	NA	NA	NA	NA	NA	NA	NA	NA	NA	NA	NA	NA	NA	NA	NA	NA	NA	NA	NA	NA	NA	NA	NA	NA	NA	NA	NA	NA	NA	NA	NA	NA	NA	NA	NA	NA	NA	NA	NA	NA	NA	NA
228	hsa-miR-486-3p	37.0921	NA	35.3138	35.8735	33.1917	NA	32.8822	NA	36.4719	31.5368	NA	NA	33.5058	NA	33.2144	NA	32.1942	35.1414	33.8955	33.9659	34.5058	NA	NA	NA	35.6531	35.653	NA	35.75	NA	34.9603	34.0307	39.0141	38.7301	NA	NA	33.6525	35.42	NA	NA	NA	35.6654	NA	35.8265	36.836	NA	NA	NA	NA
229	hsa-miR-486-5p	32.7755	30.0539	29.77	30.223	25.0437	29.9441	25.9705	31.1918	28.679	24.3928	30.6392	29.3859	26.4489	28.9853	27.4547	29.9203	26.0298	28.646	28.9357	27.9725	29.5118	30.0833	30.9929	27.9858	31.1435	28.9169	31.7882	29.2345	29.7925	28.082	32.8711	27.6776	31.1749	31.586	31.2417	28.2409	27.0325	31.0687	30.4009	30.6718	28.2704	29.7198	31.6483	27.1068	30.5685	34.1768	30.4161	30.95
230	hsa-miR-487a	NA	39.6851	34.2621	NA	NA	NA	39.4501	NA	NA	NA	NA	NA	NA	38.9291	NA	NA	NA	NA	NA	NA	NA	NA	NA	NA	NA	NA	39.9399	NA	NA	NA	38.6648	NA	NA	NA	39.6028	NA	NA	NA	NA	NA	38.1091	NA	NA	NA	NA	NA	39.3233	NA
231	hsa-miR-487b	NA	34.3619	34.051	NA	34.7407	NA	NA	NA	36.2552	38.6339	NA	NA	35.7663	38.6453	NA	NA	NA	NA	NA	38.5246	NA	NA	NA	NA	NA	NA	35.3305	NA	NA	NA	NA	NA	37.2947	37.1581	37.1972	NA	NA	38.1984	NA	NA	NA	NA	NA	NA	NA	NA	NA	NA
232	hsa-miR-488	NA	NA	NA	NA	NA	NA	NA	NA	NA	NA	NA	NA	38.2226	NA	NA	NA	NA	NA	NA	NA	NA	NA	NA	NA	NA	NA	NA	NA	NA	NA	34.5604	35.9014	NA	NA	NA	NA	NA	NA	NA	NA	NA	NA	NA	NA	NA	NA	NA	NA
233	hsa-miR-489	33.336	33.1073	34.6917	32.1751	30.0559	34.1397	35.4198	NA	32.4205	32.5452	NA	32.1153	32.8168	30.2265	32.7682	34.0237	33.7048	32.2343	33.5189	31.3593	34.0569	35.7696	35.0357	33.3126	33.4708	31.3621	NA	NA	33.4644	34.2976	35.2666	32.647	34.7555	NA	NA	NA	34.2003	NA	NA	29.6546	33.3634	36.2961	33.364	33.7159	36.6845	33.2498	32.0312	30.9248
234	hsa-miR-490-3p	NA	NA	NA	NA	39.9957	NA	NA	NA	NA	NA	NA	NA	NA	NA	NA	NA	NA	NA	NA	NA	NA	NA	NA	37.7436	NA	NA	NA	NA	NA	NA	NA	NA	NA	NA	NA	NA	NA	NA	NA	NA	NA	NA	NA	NA	NA	NA	NA	NA
235	hsa-miR-491-3p	NA	NA	NA	NA	NA	NA	NA	NA	NA	NA	NA	NA	NA	NA	NA	NA	NA	NA	NA	NA	NA	NA	NA	NA	NA	NA	NA	NA	NA	NA	NA	NA	NA	NA	NA	NA	NA	NA	NA	NA	NA	NA	NA	NA	NA	NA	NA	NA
236	hsa-miR-491-5p	NA	32.5912	NA	36.8661	33.3796	33.0959	32.6087	39.3463	34.7831	33.108	NA	35.4241	33.8998	33.2717	39.9643	34.97	34.1089	32.7135	NA	32.8738	NA	36.3922	36.4592	34.5366	NA	NA	33.5922	35.4587	39.0575	NA	36.7662	33.0264	35.2992	34.3367	33.3464	31.5442	NA	34.5748	35.967	34.6697	38.9905	NA	34.7615	34.7893	34.9607	NA	32.7676	NA
237	hsa-miR-493	NA	34.2646	33.6084	NA	33.3179	38.5134	NA	NA	34.4995	36.3025	NA	NA	NA	36.1115	NA	NA	36.939	NA	NA	35.6326	NA	NA	NA	NA	NA	NA	37.9304	NA	35.0164	38.2502	NA	34.3197	NA	NA	NA	NA	36.5974	34.6049	NA	NA	NA	NA	NA	NA	NA	38.1213	NA	NA
238	hsa-miR-494	38.1061	32.83	31.6755	35.1193	31.9711	34.4274	32.5969	31.1901	31.112	32.3064	34.7522	NA	32.8909	33.6863	35.2098	32.1967	37.2993	31.7858	37.3054	32.5	31.7456	38.4005	33.9322	32.4555	NA	34.7914	31.9606	35.4309	33.2455	34.3311	36.3671	31.9779	31.482	37.3524	33.8946	33.5741	34.2386	36.7385	34.948	34.2306	32.4998	36.8879	36.7145	32.7194	36.0858	34.619	32.6276	36.5421
239	hsa-miR-495	NA	NA	33.33	NA	36.5672	37.709	37.1529	NA	37.6724	NA	NA	NA	37.165	NA	NA	NA	NA	NA	35.5697	37.6549	NA	NA	35.4717	NA	NA	NA	NA	NA	NA	33.704	34.2585	34.8704	NA	NA	NA	NA	NA	NA	NA	NA	NA	NA	33.2368	NA	NA	NA	NA	NA
240	hsa-miR-496	NA	NA	NA	NA	35.598	NA	NA	NA	NA	NA	NA	NA	NA	NA	NA	NA	NA	NA	NA	NA	NA	NA	38.57	NA	NA	NA	NA	NA	NA	NA	NA	NA	NA	NA	NA	NA	NA	NA	NA	NA	NA	NA	NA	NA	NA	NA	NA	NA
241	hsa-miR-499-3p	NA	NA	NA	NA	NA	NA	NA	NA	NA	NA	NA	NA	NA	NA	NA	NA	NA	NA	NA	NA	NA	NA	NA	NA	NA	NA	NA	NA	NA	NA	NA	NA	NA	NA	NA	NA	NA	NA	NA	NA	NA	NA	NA	NA	NA	NA	NA	NA
242	hsa-miR-499-5p	NA	NA	NA	NA	NA	NA	NA	NA	NA	NA	NA	NA	NA	NA	NA	NA	NA	NA	NA	NA	NA	NA	NA	NA	NA	NA	NA	NA	NA	NA	NA	NA	NA	NA	NA	NA	NA	NA	NA	NA	NA	NA	NA	NA	NA	NA	NA	NA
243	hsa-miR-500	NA	34.0319	39.9888	33.6902	32.0009	34.7108	34.7554	NA	NA	31.7464	NA	34.2031	NA	34.5573	34.4744	NA	34.3635	33.1909	NA	33.6581	NA	NA	36.2876	36.4186	NA	35.1553	35.8593	NA	33.4743	34.5331	NA	31.8109	35.6108	NA	NA	31.9543	35.6793	35.2048	34.7933	NA	34.7502	NA	36.2019	33.6379	37.1512	NA	33.333	NA
244	hsa-miR-501-3p	NA	NA	NA	NA	NA	NA	NA	NA	NA	NA	NA	NA	NA	NA	NA	NA	NA	NA	NA	37.5348	NA	NA	NA	NA	NA	NA	NA	NA	NA	35.1133	NA	NA	37.4977	NA	NA	NA	NA	NA	NA	NA	NA	NA	NA	NA	NA	NA	NA	NA
245	hsa-miR-501-5p	NA	33.5997	33.457	36.3404	33.0395	34.8274	35.1641	NA	NA	35.5749	NA	NA	35.6766	36.693	35.1112	NA	NA	34.955	NA	NA	NA	NA	NA	NA	NA	NA	NA	NA	NA	38.4141	NA	33.1845	34.8687	NA	NA	34.6424	34.7185	NA	34.4184	NA	34.0195	NA	34.3787	NA	NA	34.48	NA	NA
246	hsa-miR-502-3p	NA	NA	NA	36.513	35.8392	NA	NA	NA	NA	36.732	NA	NA	35.4074	34.6077	36.3063	37.3338	36.6912	NA	NA	35.4402	NA	NA	NA	37.3733	36.0063	NA	NA	NA	NA	NA	NA	NA	NA	NA	NA	NA	NA	NA	37.2269	NA	38.7318	NA	37.7985	37.791	NA	NA	NA	NA
247	hsa-miR-502-5p	NA	NA	NA	NA	NA	NA	NA	NA	NA	NA	NA	NA	NA	NA	NA	NA	NA	NA	NA	NA	NA	NA	NA	NA	NA	NA	NA	NA	NA	NA	NA	34.9224	35.1815	NA	NA	NA	36.1607	NA	NA	NA	NA	NA	NA	38.0878	NA	NA	36.1543	NA
248	hsa-miR-503	NA	NA	34.9021	NA	34.3271	NA	NA	NA	NA	NA	NA	NA	NA	NA	NA	NA	NA	35.71	NA	35.3715	NA	37.2627	NA	NA	NA	NA	NA	NA	37.425	35.0789	NA	36.2819	NA	39.7065	38.202	34.7067	NA	NA	NA	NA	35.2912	NA	35.495	35.2957	NA	NA	37.8221	NA
249	hsa-miR-504	NA	NA	NA	NA	NA	NA	NA	NA	NA	NA	NA	NA	NA	NA	NA	NA	NA	NA	NA	NA	NA	NA	NA	NA	NA	NA	NA	NA	NA	NA	35.6571	NA	NA	NA	NA	NA	NA	NA	NA	NA	NA	NA	NA	NA	NA	NA	NA	NA
250	hsa-miR-505	NA	NA	NA	NA	37.8	NA	NA	NA	NA	NA	NA	NA	NA	NA	NA	NA	36.3051	NA	NA	NA	NA	NA	NA	NA	NA	NA	NA	NA	NA	36.3215	NA	35.6551	NA	NA	NA	NA	NA	NA	NA	NA	NA	NA	NA	NA	NA	NA	NA	NA
251	hsa-miR-507	NA	NA	NA	NA	NA	NA	NA	NA	NA	NA	NA	NA	NA	NA	NA	NA	NA	NA	NA	NA	NA	NA	NA	NA	NA	NA	NA	NA	NA	NA	NA	NA	NA	NA	NA	NA	NA	NA	NA	NA	NA	NA	NA	NA	NA	NA	NA	NA
252	hsa-miR-508-3p	NA	NA	NA	NA	NA	NA	NA	NA	NA	NA	NA	NA	NA	NA	NA	NA	NA	NA	NA	NA	NA	NA	NA	NA	NA	NA	NA	NA	NA	NA	NA	NA	NA	NA	NA	NA	NA	NA	NA	NA	NA	NA	NA	NA	NA	NA	NA	NA
253	hsa-miR-508-5p	NA	NA	NA	NA	NA	NA	NA	NA	NA	NA	NA	NA	NA	NA	NA	NA	NA	NA	NA	NA	NA	NA	NA	NA	NA	NA	NA	NA	NA	NA	NA	NA	NA	NA	NA	NA	NA	NA	NA	NA	NA	NA	NA	NA	NA	NA	NA	NA
254	hsa-miR-509-5p	NA	NA	NA	NA	NA	NA	NA	NA	NA	NA	NA	NA	NA	35.4804	NA	NA	NA	NA	NA	NA	NA	NA	NA	NA	NA	NA	NA	NA	NA	NA	NA	NA	NA	NA	NA	NA	NA	NA	NA	NA	NA	NA	NA	NA	NA	NA	37.2565	NA
255	hsa-miR-510	NA	NA	NA	NA	NA	NA	NA	NA	NA	NA	NA	NA	NA	NA	NA	NA	NA	NA	NA	NA	NA	NA	NA	NA	NA	NA	NA	NA	NA	NA	NA	NA	NA	NA	NA	NA	NA	NA	NA	NA	NA	NA	NA	NA	NA	NA	NA	NA
256	hsa-miR-512-3p	NA	NA	37.7689	NA	32.6347	NA	NA	39.4585	34.5869	NA	NA	NA	NA	NA	36.5528	NA	NA	NA	NA	39.7492	37.4093	NA	26.9763	33.9422	NA	NA	NA	NA	NA	34.6135	NA	35.7165	NA	NA	NA	NA	NA	NA	NA	NA	NA	NA	NA	38.2775	NA	NA	NA	NA
257	hsa-miR-512-5p	NA	NA	NA	NA	NA	NA	NA	NA	NA	NA	NA	NA	NA	NA	NA	NA	NA	NA	NA	NA	NA	NA	NA	NA	NA	NA	NA	NA	NA	NA	NA	NA	NA	NA	NA	NA	NA	NA	NA	NA	NA	NA	NA	NA	NA	NA	NA	NA
258	hsa-miR-513-5p	NA	NA	NA	NA	NA	NA	NA	NA	NA	NA	NA	NA	NA	NA	NA	NA	NA	NA	NA	NA	NA	NA	NA	NA	NA	NA	NA	NA	NA	NA	NA	NA	NA	NA	NA	NA	NA	NA	NA	NA	NA	NA	NA	NA	NA	NA	NA	NA
259	hsa-miR-515-3p	NA	NA	NA	NA	NA	NA	NA	NA	NA	NA	NA	NA	NA	NA	36.7468	NA	NA	NA	NA	NA	NA	NA	36.2128	NA	NA	NA	NA	NA	NA	NA	NA	NA	NA	NA	NA	NA	NA	NA	NA	NA	NA	NA	NA	NA	NA	NA	NA	NA
260	hsa-miR-515-5p	NA	NA	NA	NA	NA	NA	NA	NA	NA	NA	NA	NA	NA	NA	NA	NA	NA	NA	NA	NA	NA	NA	35.5287	NA	NA	NA	NA	NA	NA	NA	NA	NA	NA	NA	NA	NA	NA	NA	NA	NA	NA	NA	NA	NA	NA	NA	NA	NA
261	hsa-miR-516a-5p	NA	NA	NA	NA	NA	NA	NA	NA	NA	NA	NA	NA	NA	NA	NA	NA	NA	NA	NA	NA	NA	NA	NA	NA	NA	NA	NA	NA	NA	NA	NA	NA	NA	NA	NA	NA	NA	NA	NA	NA	NA	NA	NA	NA	NA	NA	NA	NA
262	hsa-miR-516b	NA	NA	38.114	NA	NA	NA	NA	NA	NA	NA	NA	NA	NA	NA	NA	NA	NA	NA	NA	NA	NA	NA	34.7326	NA	NA	NA	NA	NA	NA	NA	NA	NA	NA	NA	NA	NA	NA	NA	NA	NA	NA	NA	NA	NA	NA	NA	NA	NA
263	hsa-miR-517a	NA	37.2223	NA	NA	32.4967	NA	NA	NA	37.1957	NA	NA	36.4434	NA	NA	35.9602	38.7994	NA	NA	NA	38.9777	38.2096	NA	28.726	33.2791	NA	NA	NA	NA	35.8914	NA	NA	34.1395	NA	NA	NA	34.8154	NA	37.1362	NA	NA	36.584	34.9562	38.4822	36.1954	NA	NA	39.5005	NA
264	hsa-miR-517c	NA	NA	NA	NA	34.9529	NA	37.7189	NA	38.8262	NA	NA	NA	37.6706	NA	NA	36.975	NA	NA	NA	NA	34.019	NA	29.4313	34.9141	NA	NA	37.087	NA	37.9911	34.2304	NA	34.6032	NA	34.8942	NA	37.415	NA	NA	NA	38.0422	NA	NA	NA	NA	NA	NA	39.8288	NA
265	hsa-miR-518a-3p	NA	NA	NA	NA	37.0421	NA	NA	NA	NA	NA	NA	NA	NA	NA	NA	NA	NA	NA	NA	36.8574	NA	NA	33.4645	35.7282	NA	NA	NA	NA	NA	NA	NA	NA	NA	NA	NA	NA	NA	NA	NA	NA	NA	NA	NA	NA	NA	NA	NA	NA
266	hsa-miR-518a-5p	NA	NA	NA	NA	NA	NA	NA	NA	NA	NA	NA	NA	NA	NA	NA	NA	NA	NA	NA	NA	NA	NA	NA	NA	NA	NA	NA	NA	NA	NA	NA	NA	NA	NA	NA	NA	NA	NA	NA	NA	NA	NA	NA	NA	NA	NA	NA	NA
267	hsa-miR-518b	39.3219	33.9944	36.7805	36.8348	37.7752	38.0512	38.5848	NA	38.4688	37.3913	NA	NA	NA	NA	NA	37.2404	NA	NA	NA	NA	34.7212	NA	32.5924	35.3088	NA	NA	NA	NA	NA	NA	NA	NA	NA	37.3169	NA	34.7721	NA	NA	38.4638	NA	NA	NA	NA	NA	NA	NA	35.8398	NA
268	hsa-miR-518c	NA	NA	NA	NA	NA	NA	NA	NA	NA	NA	NA	NA	NA	NA	NA	NA	NA	NA	NA	NA	NA	NA	36.6808	NA	NA	NA	NA	NA	NA	NA	NA	NA	NA	NA	NA	NA	NA	NA	NA	NA	NA	NA	NA	NA	NA	NA	NA	NA
269	hsa-miR-518d-3p	NA	37.8486	NA	NA	NA	NA	NA	NA	NA	NA	NA	NA	NA	NA	NA	NA	NA	NA	NA	NA	NA	NA	NA	NA	NA	NA	NA	NA	NA	NA	NA	NA	NA	NA	NA	NA	NA	NA	NA	NA	NA	NA	NA	NA	NA	NA	NA	NA
270	hsa-miR-518d-5p	NA	NA	NA	NA	NA	NA	NA	NA	NA	NA	NA	NA	NA	NA	NA	NA	NA	NA	NA	NA	NA	NA	NA	NA	NA	NA	NA	NA	NA	NA	NA	NA	NA	NA	NA	NA	NA	NA	NA	NA	NA	NA	NA	NA	NA	NA	NA	NA
271	hsa-miR-518e	NA	NA	NA	NA	35.8956	NA	NA	NA	36.4736	NA	NA	NA	NA	NA	NA	NA	NA	NA	NA	NA	NA	NA	30.1371	35.1892	NA	NA	NA	NA	NA	NA	NA	NA	NA	NA	NA	NA	NA	NA	NA	NA	NA	NA	NA	NA	NA	NA	36.2811	NA
272	hsa-miR-518f	NA	NA	NA	NA	36.1624	NA	36.0625	NA	39.2629	NA	NA	NA	NA	NA	NA	NA	NA	NA	NA	NA	NA	NA	30.5259	37.5581	NA	NA	NA	NA	NA	NA	NA	NA	NA	NA	NA	NA	NA	NA	NA	NA	NA	NA	NA	36.0374	NA	NA	NA	NA
273	hsa-miR-519a	NA	34.6292	NA	NA	33.7075	NA	35.3569	34.777	38.0861	NA	NA	NA	NA	NA	NA	NA	NA	NA	NA	NA	39.1119	NA	30.3354	35.9903	NA	NA	NA	NA	NA	NA	NA	35.9775	NA	30.4407	NA	35.191	NA	NA	NA	35.4099	37.3913	NA	38.1837	NA	NA	NA	37.6331	NA
274	hsa-miR-519d	NA	NA	NA	NA	34.0976	NA	NA	NA	NA	NA	NA	NA	38.553	NA	NA	NA	NA	NA	NA	NA	NA	NA	30.4122	35.054	NA	NA	NA	NA	NA	NA	NA	NA	NA	NA	NA	NA	39.3301	NA	NA	NA	NA	NA	NA	NA	NA	NA	NA	NA
275	hsa-miR-519e	NA	NA	NA	NA	NA	NA	NA	NA	NA	NA	NA	NA	NA	NA	NA	NA	NA	NA	NA	NA	NA	NA	NA	NA	NA	NA	NA	NA	NA	NA	NA	NA	NA	NA	NA	NA	NA	NA	NA	NA	NA	NA	NA	NA	NA	NA	NA	NA
276	hsa-miR-520a-3p	NA	NA	NA	NA	NA	NA	38.4945	NA	NA	NA	NA	NA	NA	NA	NA	NA	NA	NA	NA	NA	NA	NA	38.5785	NA	NA	NA	NA	NA	NA	NA	NA	NA	NA	NA	NA	NA	NA	NA	NA	NA	NA	NA	NA	NA	NA	NA	NA	NA
277	hsa-miR-520a-5p	NA	NA	NA	NA	NA	NA	NA	NA	NA	NA	NA	NA	NA	NA	NA	NA	NA	NA	NA	NA	NA	NA	NA	NA	NA	NA	NA	NA	NA	NA	NA	NA	NA	NA	NA	NA	NA	NA	NA	NA	NA	NA	NA	NA	NA	NA	NA	NA
278	hsa-miR-520d-5p	NA	NA	NA	NA	NA	NA	NA	NA	NA	NA	NA	NA	NA	NA	NA	NA	NA	NA	NA	NA	NA	NA	38.0431	NA	NA	NA	NA	NA	NA	NA	NA	NA	NA	NA	NA	NA	NA	NA	NA	NA	NA	NA	NA	NA	NA	NA	NA	NA
279	hsa-miR-520g	NA	NA	34.6545	NA	34.4733	NA	NA	NA	34.265	NA	NA	NA	NA	NA	NA	NA	NA	NA	NA	NA	NA	NA	30.3507	NA	NA	NA	NA	NA	NA	NA	34.6112	NA	NA	NA	NA	NA	NA	NA	37.6342	NA	NA	NA	NA	NA	NA	NA	NA	NA
280	hsa-miR-521	NA	NA	NA	NA	NA	NA	NA	NA	NA	NA	NA	NA	NA	NA	39.8766	NA	NA	NA	NA	NA	NA	NA	34.4832	NA	NA	NA	NA	NA	NA	NA	NA	NA	NA	34.6309	NA	NA	NA	NA	NA	39.2369	NA	NA	NA	NA	NA	NA	NA	NA
281	hsa-miR-522	NA	35.4686	NA	NA	38.4047	NA	NA	NA	39.3391	NA	NA	NA	NA	NA	NA	NA	NA	NA	39.6509	NA	34.7889	NA	32.4194	NA	NA	NA	NA	NA	NA	NA	NA	38.105	NA	30.9564	NA	36.1057	NA	NA	NA	37.0908	NA	NA	37.9129	NA	NA	NA	NA	NA
282	hsa-miR-523	NA	NA	38.4398	NA	NA	NA	NA	NA	NA	NA	NA	NA	NA	NA	NA	39.1467	NA	NA	NA	NA	NA	NA	33.1544	NA	NA	NA	NA	NA	34.748	NA	NA	NA	NA	NA	NA	NA	38.0858	NA	NA	NA	NA	NA	NA	NA	NA	NA	34.3663	NA
283	hsa-miR-524-5p	NA	NA	NA	NA	NA	NA	NA	NA	NA	NA	NA	NA	NA	NA	NA	NA	NA	NA	NA	NA	NA	NA	NA	NA	NA	NA	NA	NA	NA	NA	NA	NA	NA	NA	NA	NA	NA	NA	NA	NA	NA	NA	NA	NA	NA	NA	NA	NA
284	hsa-miR-525-3p	NA	NA	NA	NA	NA	NA	NA	NA	NA	NA	NA	NA	NA	NA	NA	NA	NA	NA	NA	NA	NA	NA	33.2786	NA	NA	NA	NA	NA	NA	NA	NA	NA	NA	NA	NA	NA	NA	NA	NA	NA	NA	NA	NA	NA	NA	NA	NA	NA
285	hsa-miR-525-5p	NA	NA	NA	NA	NA	NA	NA	NA	NA	NA	NA	NA	NA	NA	NA	NA	NA	NA	NA	NA	NA	NA	38.3439	NA	NA	NA	NA	NA	NA	NA	NA	NA	NA	NA	NA	NA	NA	NA	NA	NA	NA	NA	NA	NA	NA	NA	NA	NA
286	hsa-miR-526b	NA	NA	NA	NA	NA	NA	NA	NA	NA	NA	NA	NA	NA	NA	NA	NA	NA	NA	NA	NA	NA	NA	35.725	NA	NA	NA	NA	NA	NA	NA	NA	NA	NA	NA	NA	NA	NA	NA	NA	NA	NA	NA	NA	NA	NA	NA	NA	NA
287	hsa-miR-532-3p	32.4219	32.1287	33.87	32.3568	30.656	32.6504	31.1203	NA	32.3517	30.6159	34.8564	31.5709	33.1159	31.0801	30.3614	33.581	33.1975	31.3452	33.0339	31.7003	33.9359	31.9939	32.6016	32.8165	31.9685	34.4839	32.5549	33.3461	33.8792	33.2859	33.3689	31.2094	32.8723	34.1688	31.8312	30.8603	33.9251	33.033	34.2016	33.6163	31.5808	33.9688	31.9447	32.7364	34.496	33.868	31.2658	34.6771
288	hsa-miR-532-5p	NA	35.6381	35.1523	33.1004	30.9601	36.9152	33.7923	NA	36.3645	31.7645	NA	34.8	32.3068	33.3146	32.6697	33.7268	34.0148	33.1593	36.9974	33.6186	37.2393	36.7268	35.43	38.3467	35.2566	36.3378	34.2927	36.2081	NA	34.0749	35.4342	31.1368	37.2024	37.5468	34.5645	32.9252	35.1928	36.0307	37.6847	34.4989	33.1222	36.7183	32.9067	34.9936	39.9196	33.4661	32.8595	38.8122
289	hsa-miR-539	NA	34.5356	32.2303	NA	38.5724	NA	NA	NA	33.3936	NA	35.9633	NA	37.3809	NA	36.5202	33.9656	34.6042	NA	NA	35.1106	NA	NA	NA	NA	NA	NA	NA	NA	34.6309	34.7523	33.8581	32.9626	NA	NA	39.7734	NA	NA	NA	38.6845	34.0452	NA	NA	NA	NA	37.7657	NA	NA	NA
290	hsa-miR-541	NA	NA	NA	NA	35.6559	NA	NA	NA	NA	NA	NA	NA	NA	NA	NA	NA	NA	NA	NA	NA	NA	NA	NA	NA	NA	NA	NA	NA	NA	NA	NA	NA	NA	NA	NA	NA	NA	NA	NA	NA	NA	NA	NA	NA	NA	NA	NA	NA
291	hsa-miR-542-3p	NA	37.2991	NA	NA	NA	NA	NA	NA	NA	NA	NA	NA	37.4689	NA	NA	NA	39.8307	36.389	NA	35.7959	NA	NA	NA	37.8078	NA	NA	NA	NA	NA	NA	NA	NA	NA	NA	NA	NA	NA	NA	NA	NA	NA	NA	NA	NA	NA	NA	36.9785	NA
292	hsa-miR-542-5p	NA	NA	NA	NA	NA	NA	NA	38.11	35.5411	NA	NA	NA	NA	34.2316	NA	NA	NA	36.5183	NA	34.4982	NA	NA	35.2167	NA	NA	NA	NA	NA	NA	NA	NA	NA	NA	NA	NA	NA	NA	NA	NA	NA	NA	NA	NA	NA	NA	NA	NA	NA
293	hsa-miR-544	NA	NA	NA	NA	NA	NA	NA	NA	NA	NA	NA	NA	NA	NA	NA	NA	NA	NA	NA	NA	NA	NA	NA	NA	NA	NA	NA	NA	NA	NA	NA	NA	NA	NA	NA	NA	NA	NA	NA	NA	NA	NA	NA	NA	NA	NA	NA	NA
294	hsa-miR-545	NA	35.3207	NA	NA	33.0413	NA	34.2652	NA	34.6416	37.5507	NA	33.9493	34.9536	NA	NA	36.333	NA	36.6545	NA	NA	NA	NA	NA	34.2654	NA	NA	NA	NA	NA	NA	NA	34.1504	NA	NA	NA	34.9813	NA	NA	NA	NA	NA	NA	NA	33.9679	NA	NA	32.8466	NA
295	hsa-miR-548a-3p	NA	NA	NA	NA	NA	NA	NA	NA	NA	NA	NA	NA	NA	NA	NA	NA	NA	NA	NA	NA	NA	NA	NA	NA	NA	NA	NA	NA	NA	NA	NA	NA	NA	NA	NA	NA	NA	NA	NA	NA	NA	NA	NA	NA	NA	NA	NA	NA
296	hsa-miR-548a-5p	NA	NA	NA	NA	NA	NA	NA	NA	NA	NA	NA	NA	NA	NA	NA	NA	NA	NA	NA	NA	NA	NA	NA	NA	NA	NA	NA	NA	NA	NA	NA	NA	NA	NA	NA	NA	NA	NA	NA	NA	NA	NA	NA	NA	NA	NA	NA	NA
297	hsa-miR-548b-3p	NA	NA	NA	NA	NA	NA	NA	NA	NA	NA	NA	NA	NA	NA	NA	NA	NA	NA	NA	NA	NA	NA	NA	NA	NA	NA	NA	NA	NA	NA	NA	NA	NA	NA	NA	NA	NA	NA	NA	NA	NA	NA	NA	NA	NA	NA	NA	NA
298	hsa-miR-548b-5p	NA	NA	35.2186	NA	35.6221	37.0573	NA	NA	NA	NA	NA	NA	37.8351	NA	NA	NA	37.0991	NA	NA	36.8301	NA	NA	NA	NA	NA	NA	NA	NA	NA	NA	36.9269	NA	NA	NA	NA	NA	NA	NA	NA	NA	NA	NA	NA	NA	NA	NA	34.9898	NA
299	hsa-miR-548c-3p	NA	NA	NA	NA	NA	NA	NA	NA	NA	NA	NA	NA	NA	NA	NA	NA	NA	NA	NA	NA	NA	NA	NA	NA	NA	NA	NA	NA	NA	NA	NA	NA	NA	NA	NA	NA	NA	NA	NA	NA	NA	NA	NA	NA	NA	NA	NA	NA
300	hsa-miR-548c-5p	NA	NA	NA	NA	NA	NA	35.9872	NA	39.5939	NA	NA	NA	NA	NA	NA	NA	NA	NA	NA	NA	NA	NA	39.9636	NA	NA	NA	NA	NA	NA	NA	NA	39.3151	NA	NA	NA	37.0228	NA	NA	NA	NA	NA	NA	NA	NA	NA	NA	NA	NA
301	hsa-miR-548d-3p	NA	NA	NA	NA	NA	NA	NA	NA	NA	NA	NA	NA	NA	NA	NA	NA	NA	NA	NA	NA	NA	NA	NA	NA	NA	NA	NA	NA	NA	NA	NA	NA	NA	NA	NA	NA	NA	NA	NA	NA	NA	NA	NA	NA	NA	NA	NA	NA
302	hsa-miR-548d-5p	NA	NA	NA	NA	NA	NA	NA	36.6273	NA	39.6893	NA	NA	NA	NA	NA	NA	NA	NA	NA	37.6425	NA	NA	NA	NA	NA	NA	NA	38.9302	NA	35.5191	NA	NA	NA	NA	NA	NA	NA	NA	NA	NA	NA	NA	NA	NA	NA	NA	NA	NA
303	hsa-miR-551b	NA	NA	NA	NA	NA	NA	NA	NA	NA	NA	NA	NA	NA	NA	NA	NA	NA	NA	NA	NA	NA	NA	NA	NA	NA	NA	NA	NA	NA	NA	NA	NA	NA	NA	NA	NA	NA	NA	NA	NA	NA	NA	NA	NA	NA	NA	33.9511	NA
304	hsa-miR-556-3p	NA	NA	NA	NA	NA	NA	NA	NA	NA	NA	NA	NA	NA	NA	NA	NA	NA	NA	NA	NA	NA	NA	NA	NA	NA	NA	NA	NA	NA	NA	NA	NA	NA	NA	NA	NA	NA	NA	NA	NA	NA	NA	NA	NA	NA	NA	NA	NA
305	hsa-miR-556-5p	NA	NA	NA	NA	NA	NA	NA	NA	NA	NA	NA	NA	NA	NA	NA	NA	NA	NA	NA	NA	NA	NA	NA	NA	NA	NA	NA	NA	NA	NA	NA	NA	NA	NA	NA	NA	NA	NA	NA	NA	NA	NA	NA	NA	NA	NA	NA	NA
306	hsa-miR-561	NA	NA	NA	NA	NA	NA	NA	NA	NA	NA	NA	NA	NA	NA	NA	NA	NA	NA	NA	NA	NA	NA	NA	NA	NA	NA	NA	NA	NA	NA	NA	NA	NA	NA	NA	NA	NA	NA	NA	NA	NA	NA	NA	NA	NA	NA	NA	NA
307	hsa-miR-570	NA	NA	NA	NA	NA	NA	NA	NA	NA	NA	NA	NA	NA	NA	NA	NA	NA	NA	NA	NA	NA	NA	NA	NA	NA	NA	NA	NA	NA	NA	NA	NA	NA	NA	NA	NA	NA	NA	NA	NA	NA	NA	NA	NA	NA	NA	NA	NA
308	hsa-miR-574-3p	27.6491	26.6897	27.6181	27.6679	24.6928	27.9683	26.5507	31.0319	26.8359	27.7701	28.0121	25.8801	26.8796	25.697	26.676	27.2924	27.4917	27.1249	27.7655	26.1717	29.322	26.889	27.234	28.6242	28.0167	29.2004	28.0416	27.5961	27.652	28.0367	26.4828	25.8647	29.282	28.6947	26.4972	26.278	28.2788	28.0802	27.5341	28.593	28.2549	29.6877	26.1104	27.5284	27.6952	28.1506	26.5228	28.2643
309	hsa-miR-576-3p	NA	35.189	NA	NA	NA	NA	NA	NA	NA	NA	NA	NA	NA	NA	34.8957	NA	35.5741	NA	NA	NA	NA	36.2775	NA	NA	NA	NA	NA	NA	NA	NA	NA	NA	NA	NA	NA	NA	NA	NA	NA	NA	NA	35.9747	NA	NA	NA	NA	NA	NA
310	hsa-miR-576-5p	NA	NA	NA	NA	NA	NA	NA	NA	NA	NA	NA	NA	NA	NA	NA	NA	NA	36.7096	NA	NA	NA	NA	NA	NA	NA	NA	NA	NA	NA	NA	NA	NA	NA	NA	NA	39.3812	NA	NA	NA	NA	NA	NA	NA	NA	NA	NA	NA	NA
311	hsa-miR-579	NA	37.1473	NA	NA	NA	34.8511	NA	NA	NA	NA	NA	NA	NA	35.52	39.6614	35.9228	NA	33.2806	NA	NA	NA	NA	NA	NA	NA	NA	NA	NA	NA	36.3375	NA	33.5427	NA	NA	NA	NA	NA	NA	NA	NA	34.9056	NA	NA	NA	NA	NA	35.8875	NA
312	hsa-miR-582-3p	NA	NA	NA	NA	NA	NA	NA	NA	NA	NA	NA	NA	NA	NA	NA	NA	NA	NA	NA	NA	NA	NA	NA	NA	NA	NA	NA	NA	NA	NA	NA	38.475	NA	NA	NA	NA	NA	NA	NA	NA	NA	NA	NA	NA	NA	NA	35.2814	NA
313	hsa-miR-582-5p	NA	NA	35.951	NA	34.8559	NA	32.5309	NA	NA	NA	NA	NA	NA	NA	NA	34.92	NA	32.8425	NA	35.36	NA	NA	NA	NA	NA	NA	NA	NA	NA	NA	NA	NA	NA	NA	NA	NA	NA	NA	NA	NA	NA	NA	NA	NA	NA	NA	NA	37.8243
314	hsa-miR-589	NA	NA	NA	NA	NA	NA	NA	NA	NA	NA	NA	NA	NA	NA	NA	NA	NA	NA	NA	NA	NA	NA	NA	NA	NA	NA	NA	NA	NA	NA	NA	NA	NA	NA	NA	39.9106	NA	NA	NA	NA	NA	NA	NA	NA	NA	NA	36.289	NA
315	hsa-miR-590-5p	32.9399	30.5362	30.6056	30.6444	28.392	31.0541	30.4246	32.1425	29.7097	28.0618	34.0623	31.7354	31.512	29.8916	30.4627	30.7321	31.4436	29.8608	31.4281	29.8645	32.6263	31.8713	30.3588	31.8026	31.9833	33.0079	32.1634	33.9298	31.9359	32.1678	31.9333	29.0276	33.3793	32.5521	32.3517	29.2578	32.3407	32.8322	33.0039	32.1706	30.5736	34.7886	31.802	31.4285	32.3024	33.8633	30.396	33.51
316	hsa-miR-597	NA	NA	NA	NA	NA	NA	37.8534	NA	NA	NA	NA	37.0725	NA	NA	NA	NA	NA	35.5581	NA	NA	NA	NA	NA	NA	35.4742	NA	NA	NA	NA	35.4883	NA	34.8698	NA	NA	NA	NA	NA	NA	NA	NA	NA	NA	NA	NA	NA	NA	35.0441	NA
317	hsa-miR-598	NA	33.9023	NA	35.2115	35.1719	34.8475	34.0284	NA	35.3662	33.4817	34.9584	NA	34.209	NA	34.493	NA	NA	33.5325	37.3631	33.7926	34.6447	NA	35.4763	35.0746	39.6078	35.5261	34.8399	37.9367	37.2414	34.5679	34.6669	34.6171	37.8994	NA	NA	32.0007	36.7719	NA	34.3004	NA	36.7894	NA	33.6276	35.0026	NA	38.0635	36.0928	NA
318	hsa-miR-615-3p	NA	NA	NA	NA	NA	NA	NA	NA	NA	NA	NA	NA	NA	NA	NA	NA	NA	NA	NA	NA	NA	NA	NA	NA	NA	NA	NA	NA	NA	NA	NA	NA	NA	NA	NA	NA	NA	NA	NA	NA	NA	NA	NA	NA	NA	NA	NA	NA
319	hsa-miR-615-5p	NA	NA	NA	NA	NA	NA	NA	NA	NA	NA	NA	NA	NA	NA	NA	NA	NA	NA	NA	NA	NA	NA	NA	NA	NA	NA	NA	NA	NA	NA	NA	NA	NA	NA	NA	NA	NA	NA	NA	NA	NA	NA	NA	NA	NA	NA	NA	NA
320	hsa-miR-616	NA	NA	NA	NA	NA	NA	NA	NA	35.5991	NA	NA	NA	NA	NA	NA	NA	NA	NA	NA	NA	NA	NA	NA	NA	NA	NA	NA	NA	NA	NA	NA	NA	NA	NA	NA	NA	NA	NA	NA	NA	NA	NA	NA	NA	NA	NA	NA	NA
321	hsa-miR-618	NA	NA	35.1731	NA	NA	34.7309	NA	NA	NA	NA	NA	NA	NA	39.7208	NA	NA	NA	NA	37.4515	NA	NA	NA	NA	NA	NA	NA	NA	NA	NA	NA	NA	NA	34.8794	NA	NA	NA	NA	NA	NA	NA	NA	NA	NA	NA	NA	NA	NA	NA
322	hsa-miR-624	NA	NA	NA	NA	NA	NA	NA	NA	NA	NA	NA	NA	NA	NA	NA	NA	NA	NA	NA	NA	NA	NA	NA	NA	NA	NA	NA	NA	NA	NA	NA	NA	NA	NA	NA	NA	NA	NA	NA	NA	NA	NA	NA	NA	NA	NA	NA	NA
323	hsa-miR-625	NA	38.2658	NA	36.2735	34.8494	38.5032	37.7349	37.2564	36.8206	36.5261	38.3384	NA	NA	36.1857	NA	NA	38.2263	38.1683	NA	38.8962	37.7874	NA	36.4235	NA	NA	NA	NA	NA	NA	39.858	NA	36.8797	36.3098	NA	38.0422	36.0171	38.4747	NA	36.3197	39.2258	38.0142	NA	37.4077	38.4824	36.903	NA	36.2676	NA
324	hsa-miR-627	NA	35.9867	NA	NA	36.3779	39.1106	NA	NA	35.4974	39.0473	NA	NA	NA	NA	NA	NA	NA	NA	NA	NA	NA	NA	NA	NA	NA	NA	NA	NA	NA	NA	NA	NA	NA	NA	NA	NA	NA	NA	NA	NA	NA	NA	35.0761	NA	39.4181	NA	36.235	38.6642
325	hsa-miR-628-5p	36.5683	33.2336	33.6872	34.5227	30.768	36.2685	32.8888	34.3318	32.2342	32.2695	37.0316	32.2811	33.4653	35.6675	33.6139	32.0551	34.0645	32.0521	33.5941	31.8638	33.6539	34.257	32.9972	34.3712	35.855	38.0158	33.7223	37.3081	33.6703	33.516	34.3756	31.8229	32.3029	33.685	32.8013	33.6998	37.3133	35.1711	38.2236	37.8915	34.3716	NA	34.9471	33.9596	37.4671	33.3616	33.6303	NA
326	hsa-miR-629	NA	NA	37.7111	37.8097	36.2474	NA	36.7052	NA	NA	39.7105	NA	NA	NA	NA	NA	39.0457	NA	37.1037	NA	NA	NA	NA	NA	35.1827	34.5282	NA	NA	NA	NA	35.3789	NA	36.4191	NA	NA	NA	33.5916	NA	NA	NA	NA	NA	NA	NA	35.2204	NA	NA	33.4896	NA
327	hsa-miR-636	NA	NA	34.7098	NA	NA	39.5434	NA	NA	NA	NA	NA	NA	NA	NA	37.1585	NA	NA	35.1338	NA	34.4325	NA	NA	36.3199	35.1073	NA	NA	NA	35.3842	NA	34.9672	36.3601	36.456	NA	NA	36.0965	34.6856	39.8335	NA	36.4354	NA	35.4219	NA	35.9248	NA	38.7808	NA	34.2585	NA
328	hsa-miR-642	NA	NA	NA	NA	NA	NA	NA	NA	36.3359	NA	NA	NA	NA	NA	NA	NA	NA	37.9572	NA	NA	NA	36.0065	NA	NA	NA	NA	36.0331	NA	NA	NA	34.4972	NA	NA	NA	NA	NA	NA	NA	36.0866	NA	NA	NA	NA	35.6342	NA	NA	NA	NA
329	hsa-miR-651	NA	NA	NA	NA	NA	NA	NA	NA	NA	35.2013	NA	NA	NA	36.347	NA	NA	NA	NA	NA	NA	NA	NA	NA	NA	NA	NA	NA	NA	NA	NA	NA	NA	NA	NA	NA	NA	NA	NA	NA	NA	NA	NA	NA	NA	NA	NA	NA	NA
330	hsa-miR-652	NA	NA	37.0985	NA	33.599	NA	35.8053	NA	NA	37.4466	NA	38.5406	NA	37.4272	36.2437	38.1454	38.3523	37.0795	NA	35.9834	35.6546	NA	36.0058	38.0137	NA	NA	38.5505	38.3066	NA	36.4723	NA	34.5278	37.9054	38.1868	NA	32.0211	38.649	38.2934	NA	38.6162	NA	NA	NA	38.1811	39.6821	NA	35.2587	38.4766
331	hsa-miR-653	NA	37.3542	NA	NA	NA	NA	NA	NA	NA	NA	NA	NA	NA	NA	NA	NA	NA	NA	NA	NA	NA	NA	NA	NA	NA	NA	NA	NA	NA	NA	NA	NA	NA	NA	NA	NA	NA	NA	NA	NA	NA	NA	NA	NA	NA	NA	NA	NA
332	hsa-miR-654-3p	NA	NA	NA	NA	NA	NA	NA	NA	NA	NA	NA	NA	NA	NA	NA	NA	NA	NA	NA	NA	NA	NA	NA	NA	NA	NA	NA	NA	NA	NA	NA	NA	NA	NA	NA	NA	NA	NA	NA	NA	NA	NA	NA	NA	NA	34.625	NA	NA
333	hsa-miR-654-5p	NA	NA	NA	NA	NA	NA	NA	NA	NA	NA	NA	NA	NA	NA	NA	NA	NA	NA	NA	NA	NA	NA	NA	NA	NA	NA	NA	NA	NA	NA	NA	NA	NA	NA	NA	NA	NA	NA	NA	NA	NA	NA	NA	NA	NA	NA	NA	NA
334	hsa-miR-655	NA	NA	NA	NA	38.2074	NA	NA	NA	NA	NA	NA	37.3708	NA	NA	NA	37.1223	39.055	38.5447	NA	NA	NA	NA	NA	37.8938	NA	NA	NA	NA	NA	37.6226	35.7955	NA	NA	NA	NA	NA	NA	36.7967	NA	NA	38.275	NA	NA	NA	NA	36.1471	37.0826	NA
335	hsa-miR-660	34.1412	31.0103	32.1005	32.628	30.5531	33.9135	31.3185	36.0246	33.153	30.0631	33.6491	33.9084	32.7806	30.5364	32.546	32.9954	33.1192	32.0318	39.8175	30.9189	33.785	35.2969	32.2688	32.2416	38.2428	NA	32.3974	34.0917	33.1048	33.385	34.8723	29.8476	32.0887	37.1555	33.7074	30.279	33.2134	36.1287	34.2535	33.5177	30.8886	35.7622	32.4641	31.4367	34.5847	33.0203	30.6102	34.2197
336	hsa-miR-671-3p	NA	34.0216	NA	NA	34.9451	35.0887	38.127	35.8872	33.5949	35.2199	NA	NA	NA	NA	35.4012	36.2498	NA	NA	NA	34.1704	34.9912	NA	NA	NA	33.5335	NA	NA	34.594	36.2222	NA	34.5497	33.7828	NA	NA	NA	34.7668	NA	35.2167	34.6525	NA	NA	NA	34.1286	36.3087	NA	NA	34.9173	35.0621
337	hsa-miR-672	NA	NA	NA	NA	NA	NA	NA	NA	NA	NA	NA	NA	NA	NA	NA	36.8397	NA	38.2245	NA	NA	NA	NA	NA	NA	NA	NA	NA	NA	NA	NA	NA	NA	NA	NA	NA	NA	NA	NA	NA	NA	NA	NA	NA	36.9829	NA	NA	38.9324	NA
338	hsa-miR-674	NA	NA	NA	NA	NA	NA	NA	NA	NA	NA	NA	NA	NA	NA	NA	NA	NA	NA	NA	NA	NA	NA	NA	NA	NA	NA	NA	NA	NA	NA	NA	NA	NA	NA	NA	NA	NA	NA	NA	NA	NA	NA	NA	NA	NA	NA	NA	NA
339	hsa-miR-708	35.516	29.8311	31.3537	33.5564	30.1467	31.6429	33.1653	32.1846	31.3831	34.1958	36.8906	30.9508	30.2458	31.6437	28.7207	31.015	33.4437	32.8106	33.3795	31.3522	33.8515	36.574	31.7956	29.5086	33.4263	31.9387	30.2517	33.11	32.2701	31.4797	32.3864	29.1038	34.8328	30.5839	32.5421	28.119	30.9359	34.4514	31.7161	33.6635	33.0458	33.6754	31.4509	31.89	32.6969	33.0115	26.8679	33.3142
340	hsa-miR-744	35.1417	32.5089	32.4072	32.5514	30.7244	32.4007	32.2692	34.2663	32.3388	31.3541	NA	33.3029	34.1343	31.9877	32.407	35.0396	NA	31.9764	33.8614	34.1842	34.3216	34.4021	32.2493	32.9735	NA	32.4121	37.3471	35.6682	34.1507	NA	35.3441	30.5953	33.5836	34.8273	NA	31.9832	34.7943	35.1124	35.3552	38.2469	35.9833	34.5162	33.7127	33.8312	35.4935	34.1586	29.9797	NA
341	hsa-miR-758	NA	NA	NA	NA	35.5056	NA	NA	NA	NA	NA	NA	NA	NA	NA	NA	NA	NA	NA	NA	NA	NA	NA	NA	36.1184	NA	NA	NA	NA	NA	NA	NA	NA	NA	NA	NA	NA	NA	NA	NA	NA	NA	NA	NA	NA	NA	NA	NA	NA
342	hsa-miR-871	NA	NA	NA	NA	NA	NA	NA	NA	NA	NA	NA	NA	NA	NA	NA	NA	NA	NA	NA	NA	NA	NA	NA	NA	NA	NA	NA	NA	NA	NA	NA	NA	NA	NA	NA	NA	NA	NA	NA	NA	NA	NA	NA	NA	NA	NA	NA	NA
343	hsa-miR-872	NA	NA	NA	NA	NA	NA	NA	NA	NA	NA	NA	NA	NA	NA	NA	NA	NA	NA	NA	NA	NA	NA	NA	NA	NA	NA	NA	NA	NA	NA	NA	NA	NA	NA	NA	NA	NA	NA	NA	NA	NA	NA	NA	NA	NA	NA	NA	NA
344	hsa-miR-873	NA	NA	NA	NA	NA	NA	NA	NA	NA	NA	NA	NA	NA	NA	NA	NA	NA	NA	NA	NA	NA	NA	NA	NA	NA	NA	NA	NA	NA	NA	NA	NA	NA	NA	NA	NA	NA	NA	NA	NA	NA	NA	NA	NA	NA	NA	NA	NA
345	hsa-miR-874	NA	NA	NA	NA	NA	NA	NA	NA	NA	NA	NA	NA	NA	NA	NA	NA	NA	NA	NA	NA	NA	NA	NA	NA	NA	NA	NA	NA	NA	NA	NA	38.367	NA	NA	NA	NA	NA	NA	NA	38.6734	NA	NA	NA	NA	NA	NA	NA	NA
346	hsa-miR-875-3p	NA	NA	NA	NA	NA	NA	NA	NA	NA	NA	NA	NA	NA	NA	NA	NA	NA	NA	NA	NA	NA	NA	NA	NA	NA	NA	NA	NA	NA	NA	NA	NA	NA	NA	NA	NA	NA	NA	NA	NA	NA	NA	NA	NA	NA	NA	NA	NA
347	hsa-miR-876-3p	NA	NA	NA	NA	NA	NA	NA	NA	NA	NA	NA	NA	NA	NA	NA	NA	NA	NA	NA	NA	NA	NA	NA	NA	NA	NA	NA	NA	NA	NA	NA	NA	NA	NA	NA	NA	NA	NA	NA	NA	NA	NA	NA	NA	NA	NA	NA	NA
348	hsa-miR-876-5p	NA	NA	37.033	NA	39.5558	NA	NA	NA	NA	NA	NA	NA	NA	NA	NA	NA	NA	NA	NA	NA	NA	NA	NA	NA	NA	NA	NA	NA	NA	NA	NA	NA	NA	NA	NA	NA	NA	NA	NA	NA	NA	NA	NA	NA	NA	NA	NA	NA
349	hsa-miR-885-3p	NA	NA	NA	NA	NA	NA	NA	NA	NA	NA	NA	NA	NA	NA	NA	NA	NA	NA	NA	NA	NA	NA	NA	NA	NA	NA	NA	NA	NA	NA	NA	NA	NA	NA	NA	NA	NA	NA	NA	NA	NA	NA	NA	NA	NA	NA	NA	NA
350	hsa-miR-885-5p	34.4417	NA	NA	35.8967	30.2977	NA	35.1672	NA	35.1408	NA	NA	35.2374	NA	NA	NA	NA	35.3053	35.1709	NA	33.5105	NA	NA	NA	NA	NA	NA	NA	NA	NA	37.2097	34.1356	NA	NA	NA	33.3517	NA	NA	34.2289	NA	32.1307	NA	NA	35.1046	34.5746	NA	37.7439	NA	NA
351	hsa-miR-886-3p	30.2727	29.4725	28.5483	28.4384	28.2241	31.3027	28.3498	31.095	28.5875	30.6279	27.5493	30.121	27.6131	32.1364	30.4162	28.9764	30.5237	26.0195	29.5234	28.7587	30.28	30.9011	30.9201	29.3364	31.0637	32.6602	29.4284	29.5241	29.7312	26.6911	30.714	30.0351	30.4719	30.9474	30.8184	29.4028	30.8763	30.0121	32.3844	29.9928	31.1141	34.7103	29.1103	31.8143	29.5275	31.8681	28.1953	32.9627
352	hsa-miR-886-5p	33.3767	30.5138	28.8344	31.9329	29.3561	33.3318	30.003	30.9143	30.9468	30.2474	31.4928	32.4751	30.6479	33.4605	31.3767	30.0691	34.0746	28.2681	30.5427	30.7109	31.93	33.3197	32.5922	29.2518	36.0149	34.4552	31.9801	32.6184	32.0684	29.8041	34.5956	30.0767	33.725	33.5381	33.2841	30.7026	34.754	33.9411	35.2212	33.7369	31.7732	NA	31.798	34.5635	31.8331	33.0604	29.7032	35.9129
353	hsa-miR-887	39.374	NA	NA	NA	NA	NA	NA	NA	NA	NA	NA	NA	NA	NA	NA	NA	NA	NA	NA	NA	NA	NA	NA	NA	NA	NA	NA	NA	NA	NA	NA	NA	NA	39.776	NA	NA	NA	NA	NA	NA	NA	NA	NA	NA	NA	NA	NA	NA
354	hsa-miR-888	NA	NA	NA	NA	NA	NA	NA	NA	NA	NA	NA	NA	NA	NA	NA	NA	NA	NA	NA	NA	NA	NA	NA	NA	NA	NA	NA	NA	NA	NA	NA	NA	NA	NA	NA	35.7677	NA	NA	NA	NA	NA	NA	NA	NA	NA	NA	NA	NA
355	hsa-miR-889	NA	NA	35.1139	NA	37.8774	NA	NA	NA	NA	NA	NA	NA	NA	NA	NA	NA	NA	NA	NA	NA	NA	NA	NA	NA	NA	NA	NA	NA	NA	NA	NA	NA	NA	NA	NA	NA	NA	NA	NA	NA	NA	NA	NA	NA	39.7669	NA	NA	NA
356	hsa-miR-890	NA	NA	NA	NA	NA	NA	NA	NA	NA	NA	NA	NA	NA	NA	NA	NA	NA	NA	NA	NA	NA	NA	NA	NA	NA	NA	NA	NA	NA	NA	NA	NA	NA	NA	NA	NA	NA	NA	NA	NA	NA	NA	NA	NA	NA	NA	NA	NA
357	hsa-miR-891a	NA	NA	NA	NA	34.1101	NA	NA	NA	NA	NA	NA	NA	NA	NA	NA	NA	NA	NA	NA	NA	NA	NA	NA	NA	NA	NA	NA	NA	NA	NA	NA	NA	NA	NA	NA	NA	NA	NA	NA	NA	NA	NA	NA	NA	NA	NA	NA	NA
358	hsa-miR-891b	NA	NA	NA	NA	NA	NA	NA	NA	NA	NA	NA	NA	NA	NA	NA	NA	NA	NA	NA	NA	NA	NA	NA	NA	NA	NA	NA	NA	NA	NA	NA	NA	NA	NA	NA	NA	NA	NA	NA	NA	NA	NA	NA	NA	NA	NA	NA	NA
359	hsa-miR-892a	NA	NA	NA	NA	NA	NA	NA	NA	NA	NA	NA	NA	NA	NA	NA	NA	NA	NA	NA	NA	NA	NA	NA	NA	NA	NA	NA	NA	NA	NA	NA	NA	NA	NA	NA	NA	NA	NA	NA	NA	NA	NA	NA	NA	NA	NA	NA	NA
360	hsa-miR-147	NA	NA	NA	NA	NA	NA	NA	NA	NA	NA	NA	NA	NA	NA	NA	NA	NA	NA	NA	NA	NA	NA	NA	NA	NA	NA	NA	NA	NA	NA	NA	NA	NA	NA	NA	NA	NA	NA	NA	NA	NA	NA	NA	NA	NA	NA	NA	NA
361	hsa-miR-208	NA	NA	NA	NA	NA	NA	NA	NA	NA	NA	NA	NA	NA	NA	NA	NA	NA	NA	NA	NA	NA	NA	NA	NA	NA	NA	NA	NA	NA	NA	NA	NA	NA	NA	NA	NA	NA	NA	NA	NA	NA	NA	NA	NA	NA	NA	NA	NA
362	hsa-miR-211	NA	NA	NA	NA	NA	NA	NA	NA	NA	NA	NA	NA	NA	NA	35.6024	NA	NA	NA	NA	NA	NA	NA	NA	NA	NA	NA	NA	NA	NA	NA	NA	NA	NA	NA	NA	NA	NA	NA	NA	NA	NA	NA	NA	NA	NA	NA	NA	NA
363	hsa-miR-212	33.5747	31.6781	31.5685	32.6957	30.1915	31.5291	30.1476	32.2298	31.0378	29.6695	33.5877	32.2804	31.85	32.9804	31.5337	30.706	32.7418	31.223	33.4985	31.0354	31.5052	34.7447	32.6692	31.3864	34.4723	34.5187	33.6578	32.796	32.9718	32.3035	34.0211	31.4578	33.1011	32.1969	31.7269	32.5717	33.3498	32.8376	33.0609	36.5594	32.6335	NA	34.317	31.6706	33.0983	34.4684	31.6379	34.2195
364	hsa-miR-219-1-3p	NA	NA	NA	NA	NA	NA	NA	NA	NA	34.6339	NA	NA	NA	NA	NA	NA	NA	NA	NA	NA	NA	NA	NA	NA	NA	NA	38.4603	NA	NA	NA	NA	NA	NA	NA	NA	NA	NA	NA	NA	NA	NA	NA	NA	NA	NA	NA	NA	NA
365	hsa-miR-219-2-3p	NA	NA	NA	NA	NA	NA	NA	NA	NA	NA	NA	NA	NA	NA	NA	NA	NA	NA	NA	NA	NA	NA	NA	NA	NA	NA	NA	NA	NA	NA	NA	NA	NA	NA	NA	NA	NA	NA	NA	NA	NA	NA	NA	NA	NA	NA	NA	NA
366	hsa-miR-220	NA	NA	NA	NA	NA	NA	NA	NA	NA	NA	NA	NA	NA	NA	NA	NA	NA	NA	NA	NA	NA	NA	NA	NA	NA	NA	NA	NA	NA	NA	NA	NA	NA	NA	NA	NA	NA	NA	NA	NA	NA	NA	NA	NA	NA	NA	NA	NA
367	hsa-miR-220b	NA	37.264	NA	38.1508	NA	38.4695	NA	NA	35.2882	NA	NA	NA	NA	NA	36.5968	NA	NA	NA	NA	NA	NA	NA	NA	NA	NA	37.1499	39.2476	37.3939	NA	NA	NA	NA	NA	NA	NA	NA	36.1484	NA	NA	NA	37.3247	NA	NA	NA	NA	NA	36.4827	NA
368	hsa-miR-220c	NA	NA	NA	NA	NA	NA	NA	NA	NA	NA	NA	NA	NA	NA	NA	NA	NA	NA	NA	NA	NA	NA	NA	NA	NA	NA	NA	NA	NA	NA	NA	NA	NA	NA	NA	NA	NA	NA	NA	NA	NA	NA	NA	NA	NA	NA	NA	NA
369	hsa-miR-298	NA	NA	NA	NA	NA	NA	NA	NA	NA	NA	NA	NA	NA	NA	NA	NA	NA	NA	NA	NA	NA	NA	NA	NA	NA	NA	NA	NA	NA	NA	NA	NA	NA	NA	NA	NA	NA	NA	NA	NA	NA	NA	NA	NA	NA	NA	NA	NA
370	hsa-miR-325	NA	NA	NA	NA	NA	NA	NA	NA	NA	NA	NA	NA	NA	NA	NA	NA	NA	NA	NA	NA	NA	NA	NA	NA	NA	NA	NA	NA	NA	NA	NA	NA	NA	NA	NA	NA	NA	NA	NA	NA	NA	NA	NA	NA	NA	NA	NA	NA
371	hsa-miR-346	NA	NA	NA	NA	NA	NA	NA	NA	37.8987	NA	NA	NA	NA	NA	NA	NA	NA	NA	NA	NA	NA	NA	NA	NA	NA	NA	NA	NA	NA	NA	NA	NA	NA	NA	NA	NA	NA	NA	NA	NA	NA	NA	NA	NA	NA	NA	NA	NA
372	hsa-miR-376c	36.6229	33.2582	30.7468	35.2144	30.5942	33.6979	35.6257	37.9308	30.7289	35.4783	35.7793	34.4016	33.734	34.4371	33.9358	32.9344	34.537	36.5432	36.7513	31.0618	35.9145	35.6077	34.4204	34.1511	35.8043	38.4269	34.5641	34.0367	34.2047	34.1764	34.232	31.3568	35.1727	35.9212	33.3713	36.2234	34.3584	35.5475	34.4439	34.0345	35.8782	NA	32.1181	35.664	33.9974	33.0507	33.6163	NA
373	hsa-miR-384	NA	NA	NA	NA	NA	NA	NA	NA	NA	NA	NA	NA	NA	NA	NA	NA	NA	NA	NA	NA	NA	NA	NA	NA	NA	NA	NA	NA	NA	NA	NA	NA	NA	NA	NA	NA	NA	NA	NA	NA	NA	NA	NA	NA	NA	NA	NA	NA
374	hsa-miR-412	NA	NA	NA	NA	NA	NA	NA	NA	NA	NA	NA	NA	NA	NA	NA	NA	NA	NA	NA	NA	NA	NA	NA	NA	NA	NA	NA	NA	NA	NA	NA	NA	NA	NA	NA	NA	NA	NA	NA	NA	NA	NA	NA	NA	NA	NA	NA	NA
375	hsa-miR-448	NA	NA	NA	NA	NA	NA	NA	NA	NA	NA	NA	NA	NA	NA	NA	NA	NA	NA	NA	NA	NA	NA	NA	NA	NA	NA	NA	NA	NA	NA	NA	NA	NA	NA	NA	NA	NA	NA	NA	NA	NA	NA	NA	NA	NA	NA	NA	NA
376	hsa-miR-492	NA	NA	NA	NA	NA	NA	NA	NA	NA	NA	NA	NA	NA	NA	NA	NA	NA	NA	NA	NA	NA	NA	36.9868	NA	NA	39.7462	NA	NA	NA	NA	NA	NA	36.3497	NA	NA	NA	NA	NA	NA	NA	NA	NA	NA	NA	NA	35.2271	39.7843	NA
377	hsa-miR-506	NA	NA	NA	NA	NA	NA	NA	NA	NA	NA	NA	35.5936	NA	NA	NA	NA	NA	NA	NA	NA	NA	NA	NA	NA	NA	NA	NA	NA	NA	NA	NA	NA	NA	NA	NA	NA	NA	NA	NA	NA	NA	NA	NA	NA	NA	NA	NA	NA
378	hsa-miR-509-3-5p	NA	NA	NA	NA	NA	NA	NA	NA	NA	NA	NA	NA	NA	NA	NA	NA	NA	NA	NA	NA	NA	NA	NA	NA	NA	NA	NA	NA	NA	NA	NA	NA	NA	NA	NA	NA	NA	NA	NA	NA	NA	NA	NA	NA	NA	NA	NA	NA
379	hsa-miR-511	NA	35.7284	NA	35.1711	NA	34.9268	38.1656	NA	35.1827	NA	NA	NA	35.5433	38.0874	NA	NA	33.8687	NA	NA	37.0569	NA	NA	37.1689	33.6593	NA	NA	NA	NA	NA	35.0303	NA	34.0186	NA	NA	NA	NA	NA	NA	NA	NA	NA	NA	34.3361	NA	35.5506	NA	34.2784	NA
380	hsa-miR-517b	NA	NA	NA	NA	34.4722	NA	NA	NA	NA	NA	NA	NA	NA	NA	NA	NA	NA	NA	NA	NA	NA	NA	37.6996	NA	NA	NA	NA	NA	NA	NA	NA	NA	NA	NA	NA	NA	NA	NA	NA	NA	NA	NA	NA	NA	NA	NA	NA	NA
381	hsa-miR-519c-3p	NA	NA	39.9449	NA	NA	NA	NA	NA	NA	NA	NA	NA	NA	NA	NA	NA	NA	NA	NA	NA	NA	NA	35.0527	NA	NA	NA	NA	NA	36.4867	NA	NA	NA	NA	NA	NA	36.2512	NA	NA	NA	NA	NA	36.6444	NA	NA	NA	NA	NA	NA
382	hsa-miR-520b	NA	NA	NA	NA	NA	NA	NA	NA	NA	NA	NA	NA	NA	NA	NA	NA	NA	NA	NA	NA	NA	NA	35.1178	37.1061	NA	NA	NA	NA	NA	NA	NA	NA	NA	NA	NA	NA	NA	NA	NA	NA	NA	NA	NA	NA	NA	NA	NA	NA
383	hsa-miR-520e	NA	NA	NA	NA	NA	NA	NA	NA	NA	NA	NA	NA	NA	NA	NA	NA	NA	NA	NA	NA	NA	NA	38.0299	NA	NA	NA	NA	NA	NA	NA	NA	NA	NA	NA	NA	NA	NA	NA	NA	NA	NA	NA	NA	NA	NA	NA	NA	NA
384	hsa-miR-520f	NA	NA	NA	NA	NA	NA	NA	NA	NA	NA	NA	NA	NA	NA	NA	NA	NA	NA	NA	NA	NA	NA	35.7064	NA	NA	NA	NA	NA	NA	NA	NA	NA	NA	NA	NA	NA	NA	NA	NA	NA	NA	NA	NA	NA	NA	NA	NA	NA
[truncated: 42 more columns]
