# Supplementary material for: Developing a Prognostic Micro-RNA Signature for Human Cervical Carcinoma
Source: PLoS One. 2015 Apr 16;10(4):e0123946. doi: 10.1371/journal.pone.0123946 (PMC4399941; doi:10.1371/journal.pone.0123946)
Supplement: S5 Table — miRNA expression in 87 FFPE cervix samples. (TXT) [file pone.0123946.s005.txt]

CH_ID	hsa-let-7a-4373169	hsa-let-7c-4373167	hsa-let-7d-4395394	hsa-let-7e-4395517	hsa-let-7f-4373164	hsa-let-7g-4395393	hsa-miR-1-4395333	hsa-miR-9-4373285	hsa-miR-10a-4373153	hsa-miR-10b-4395329	MammU6-4395470	MammU6-4395470	hsa-miR-15a-4373123	hsa-miR-15b-4373122	hsa-miR-16-4373121	hsa-miR-17-4395419	hsa-miR-18a-4395533	hsa-miR-18b-4395328	hsa-miR-19a-4373099	hsa-miR-19b-4373098	hsa-miR-20a-4373286	hsa-miR-20b-4373263	hsa-miR-21-4373090	hsa-miR-22-4373079	hsa-miR-23a-4373074	hsa-miR-23b-4373073	hsa-miR-24-4373072	hsa-miR-25-4373071	hsa-miR-26a-4395166	hsa-miR-26b-4395167	hsa-miR-27a-4373287	hsa-miR-27b-4373068	hsa-miR-28-3p-4395557	hsa-miR-28-5p-4373067	MammU6-4395470	MammU6-4395470	hsa-miR-29a-4395223	hsa-miR-29b-4373288	hsa-miR-29c-4395171	hsa-miR-30b-4373290	hsa-miR-30c-4373060	hsa-miR-31-4395390	hsa-miR-32-4395220	hsa-miR-33b-4395196	hsa-miR-34a-4395168	hsa-miR-34c-5p-4373036	hsa-miR-92a-4395169	hsa-miR-93-4373302	hsa-miR-95-4373011
84	3.68640525	1.54671425	1.55191425	-0.10692375	6.59534825	-0.07542075	9.08457925	10.01547225	5.25350525	10.01547225	-8.25065675	-8.48635275	4.00329225	6.34939925	-3.09329475	-1.51906975	10.01547225	10.01547225	5.01362225	-0.15032575	2.53705625	10.01547225	-0.98916475	10.01547225	10.01547225	3.47047225	-3.18065775	3.99945825	-2.11913475	0.59895125	0.91154225	2.17198925	0.54610625	2.34437525	-8.41454475	-8.29485175	-2.10794675	4.20665725	1.57608025	0.42440925	-0.21472175	2.07012225	6.42361425	10.01547225	2.76179525	10.01547225	1.80426925	2.30544625	6.06790525
248	5.8971605	7.3189905	3.5506235	0.0669215	5.5092005	5.1087405	8.5870805	8.5870805	8.5870805	8.5870805	-5.5309885	-6.6807695	8.5870805	3.1994405	-2.8945115	-2.3062355	8.5870805	8.5870805	2.6685605	0.0352205	1.6695605	8.5870805	1.1745135	8.5870805	8.5870805	8.5870805	-2.1722085	5.5822505	-0.0013495	1.8478955	1.7241545	7.1686345	1.6728535	3.9755345	-6.6963495	-6.5400745	-0.0757795	4.7746505	3.5791105	1.0169775	1.7524975	0.7068505	8.5870805	8.5870805	4.2682605	8.5870805	1.5278305	1.8947405	8.5870805
497	7.630324	1.651414	5.230139	-0.465926	7.630324	3.017611	7.630324	7.630324	7.630324	7.630324	-6.22557	-6.101173	7.630324	6.792838	-3.171348	-1.907091	7.630324	7.630324	2.551094	-0.522156	7.630324	3.960314	0.046382	7.630324	7.630324	7.630324	-2.317304	7.630324	0.620356	0.797144	3.714214	7.630324	1.599884	7.630324	-6.151964	-6.038219	-1.779559	7.630324	1.685629	0.498099	1.44047	1.533654	7.630324	7.630324	2.974524	7.630324	2.687472	3.043394	5.85039
899	-4.46633875	-0.22604975	-0.76666275	-2.50288575	6.68611725	-2.66365575	6.68611725	5.11781725	-2.78534875	6.68611725	-7.22978275	-7.34703275	-0.24893775	0.25797425	-6.28218975	-3.91118375	-0.11004775	6.68611725	-1.28420775	-3.78516775	0.57168425	0.06518325	-1.62695675	3.26442125	6.68611725	0.32611725	-3.45875175	6.68611725	-0.60643575	0.00964125	6.68611725	6.68611725	1.06469725	6.68611725	-8.71405975	-7.60151675	-1.52084875	6.68611725	3.32115325	0.40861325	-0.37639275	1.15242225	6.68611725	6.68611725	6.68611725	6.68611725	-0.76011875	-0.40593475	0.48268725
1065	9.1494195	4.1698435	3.8576525	2.3140925	9.1494195	3.2879275	9.1494195	9.1494195	9.1494195	9.1494195	-7.4661865	-7.4655825	9.1494195	8.4366495	-2.0703315	-0.7684305	9.1494195	9.1494195	4.1692895	0.5006525	3.5060665	3.6138395	0.7611795	9.1494195	9.1494195	9.1494195	-0.6872585	9.1494195	1.5853665	4.4603055	9.1494195	9.1494195	3.7149065	9.1494195	-7.2557125	-7.4511535	1.2391995	9.1494195	5.3705995	1.8878915	4.1669175	4.4888665	6.0326855	9.1494195	6.4751565	9.1494195	4.0957595	2.2397515	5.8523725
1104	8.2007585	4.1250135	7.5036605	0.5832845	5.6308545	0.8067345	8.2007585	3.6374885	8.2007585	8.2007585	-6.6062945	-7.5605335	8.2007585	8.2007585	-3.9458195	-3.2894415	8.2007585	8.2007585	2.1047485	-1.6307135	0.3193115	1.1147825	2.0129725	8.2007585	8.2007585	8.2007585	-3.2915965	8.2007585	0.3174805	3.1636945	1.0009945	8.2007585	1.5925545	8.2007585	-6.4698325	-6.8940235	-0.8356605	8.2007585	4.1327725	0.4809685	0.4144235	8.2007585	8.2007585	8.2007585	8.2007585	8.2007585	0.6100035	1.2792645	5.5828115
1362	5.86359725	5.86359725	5.86359725	-0.14233075	5.86359725	-0.03578675	5.86359725	5.86359725	4.92698725	5.86359725	-8.14839275	-8.16720875	5.86359725	5.86359725	-2.22638375	-1.09211775	5.86359725	5.86359725	1.06779725	-0.34185475	5.86359725	5.86359725	-1.34074875	5.86359725	5.86359725	5.86359725	-2.04225575	5.86359725	1.60309725	5.86359725	1.96510725	5.86359725	0.48276125	0.20130525	-8.12526775	-8.04067075	-3.39083875	5.86359725	2.23405025	5.86359725	2.34513425	1.00545425	5.86359725	5.86359725	3.50119325	5.86359725	-0.88277875	4.93191725	4.67989725
1969	5.55047875	2.80617775	6.26385075	0.08397975	8.01505575	2.62647875	8.01505575	2.77802175	8.01505575	8.01505575	-9.47521125	-9.21068425	1.70275775	3.24891175	-3.41336525	-2.69233425	8.01505575	8.01505575	1.36411175	-2.09102925	0.50687275	2.99356375	-0.71932725	8.01505575	8.01505575	8.01505575	-2.80908625	8.01505575	0.25625175	0.80984575	1.60893175	7.44277575	-0.00761925	2.94804575	-9.52231425	-9.12382225	1.30266075	8.01505575	3.01232075	0.14049075	-0.23665425	8.01505575	8.01505575	8.01505575	7.46395775	8.01505575	2.42769175	2.46375175	3.51865575
2000	9.167273	4.961445	3.38981	1.067047	9.820211	0.715865	10.081335	10.081335	5.29027	10.081335	-9.544718	-9.413649	10.081335	7.435325	-3.284407	-1.754618	10.081335	10.081335	2.031035	-0.546806	0.694517	3.698205	-0.515715	10.081335	10.081335	6.13151	-1.998299	3.648175	-0.48214	2.367678	1.576443	4.09046	1.468349	3.723753	-9.669752	-9.620112	-1.358933	4.269373	2.710725	0.605907	1.426195	-0.306057	5.457418	10.081335	2.154815	10.081335	0.619213	2.612799	2.732229
2537	7.03770625	4.15769325	7.10956125	1.41759125	6.30301825	1.21873225	10.58223125	5.80158825	5.26496625	10.58223125	-8.67779775	-8.29045675	7.64659125	6.00348425	-3.42936775	-2.74925075	6.33943325	10.56521125	2.47717425	-0.54678375	-0.10743875	4.99708725	-0.52399275	10.58223125	10.58223125	10.58223125	-2.02403675	6.26996125	-0.40553875	1.38879925	1.39500125	4.10305525	1.86419225	6.25188625	-8.59078275	-8.57065975	-0.75975975	10.58223125	3.43790625	1.03078425	0.13770225	-0.36301275	7.57465925	10.58223125	4.49267725	10.58223125	1.04302025	2.01465025	2.61128125
2821	8.61458375	7.00064975	1.94136575	0.53813875	8.61458375	-0.10508225	8.61458375	8.61458375	8.61458375	8.61458375	-10.73549525	-10.69468325	8.61458375	8.61458375	-3.16995025	-1.29308925	8.61458375	8.61458375	7.60954075	1.42851775	7.44723675	8.61458375	1.93063875	8.61458375	8.61458375	4.37209875	-2.17604825	8.61458375	0.66155775	3.30524975	3.67028975	8.61458375	1.78155375	8.61458375	-10.85603725	-10.80920425	-0.25543825	8.61458375	3.56819675	1.45156375	2.78459675	5.43451375	8.61458375	8.61458375	8.61458375	8.61458375	1.37344375	2.38166375	6.31866975
2998	8.28637475	4.05476175	2.76930475	1.66315475	8.28637475	4.38162775	8.28637475	8.28637475	8.28637475	8.28637475	-2.46116625	-2.26836825	8.28637475	8.28637475	-2.70196225	-1.04788825	8.28637475	8.28637475	4.84494975	0.98690975	1.27143975	8.28637475	0.41572775	8.28637475	8.28637475	8.28637475	-1.24844925	8.28637475	-0.59775225	6.63953175	1.03812475	8.28637475	0.50438875	8.28637475	-2.58613825	-2.30775125	-0.59905225	8.28637475	4.91961875	3.47062475	2.88314975	1.64890875	8.28637475	8.28637475	7.02366075	8.28637475	5.15612975	2.47155875	3.09620075
3166	7.2286965	0.9211025	2.7456965	-1.0729535	8.4672265	1.5465415	8.4672265	8.4672265	2.9201345	8.4672265	-10.6716605	-10.7182425	3.4111005	3.1230535	-4.3364555	-2.5408325	8.4672265	8.4672265	2.1732695	0.2628765	-1.0346435	2.9415805	-0.0995215	8.4672265	8.4672265	5.0373215	-2.8123065	8.4672265	0.2884675	2.2422465	0.9424765	1.4388565	4.7098035	4.3598665	-10.7988845	-10.5418565	-1.0740935	8.4672265	4.3283335	1.2620365	1.2868865	-0.8054515	8.4672265	8.4672265	8.4672265	8.4672265	0.5301065	2.4222095	5.5658705
3631	9.00578675	5.02579675	3.94329075	0.07054275	9.00578675	2.04301475	9.00578675	1.92147075	9.00578675	9.00578675	-9.76703325	-9.62044125	9.00578675	2.97689675	-3.72673025	-4.02534725	9.00578675	9.00578675	1.91053375	-1.75431325	-0.99128525	2.40029175	1.94291675	9.00578675	9.00578675	5.60991675	-2.09419025	4.95773675	0.27131275	2.03676975	0.97413475	3.29540675	2.09115975	9.00578675	-9.75264725	-9.49856925	-0.61000425	9.00578675	4.89944675	1.03839675	0.19659175	9.00578675	9.00578675	9.00578675	9.00578675	9.00578675	0.35025675	0.33054675	4.75859475
3839	4.2050645	4.7872065	4.3845275	-0.5404395	3.9338245	1.3787805	9.5180645	9.5180645	9.5180645	9.5180645	-10.5097925	-10.5960905	4.6756575	3.7719665	-3.7137565	-3.1351965	9.5180645	9.5180645	2.4742445	-0.8383385	-0.5604835	4.0454195	0.6678865	9.5180645	9.5180645	9.5180645	-2.1286885	4.1071415	-0.8455055	2.2418445	2.3432485	9.5180645	0.8828545	9.5180645	-10.5419315	-10.7057655	-0.5137955	6.2342145	3.2021805	0.7061065	0.4985445	-1.8945905	9.5180645	9.5180645	9.3778285	9.5180645	0.2252745	0.2840725	3.1260645
3981	7.959253	7.959253	3.418393	2.425367	7.959253	7.959253	7.959253	7.959253	7.959253	7.959253	-9.983933	-9.95409	7.959253	7.959253	-2.134432	-0.859352	7.959253	7.959253	3.537939	0.117623	7.959253	6.31431	1.315603	7.959253	6.260957	7.959253	-2.079039	2.039273	3.206773	2.843031	2.946211	7.959253	1.910113	7.959253	-10.054486	-9.947245	-0.032	7.959253	3.440725	1.265543	5.440851	-0.389078	7.959253	7.959253	1.201646	7.959253	1.442333	1.790651	7.959253
4221	5.64103175	0.72627175	3.21753675	0.82961975	5.91775875	0.09270175	9.99753175	5.58283175	7.00946375	9.99753175	-5.96152525	-6.16320625	2.56917575	1.65932975	-3.03671325	-2.20573625	9.99753175	9.99753175	1.55006175	-0.89488425	-0.33348125	4.66670975	-2.01078025	9.90077975	5.95475375	6.58602475	-2.17976925	8.92256575	-1.00531825	2.22883575	0.95131475	1.92224475	3.82119775	3.92508675	-6.95836625	-6.58863625	-0.74718825	4.92955375	4.13708175	1.12796775	1.27042375	-0.03633125	9.99753175	9.99753175	0.74247375	9.99753175	1.21606975	1.25515575	5.00522575
4436	6.700956	3.086769	3.564589	0.449137	9.645979	1.400587	9.645979	9.645979	9.645979	9.645979	-9.852601	-9.613245	9.645979	6.848562	-2.459593	-0.808855	9.645979	8.371529	5.597391	0.744732	1.802639	5.112579	1.891665	9.645979	9.645979	9.645979	-1.948241	9.645979	0.914513	2.761009	3.477556	2.312693	1.389329	4.855173	-9.755274	-9.613125	-0.319923	9.645979	3.398129	2.058559	2.392107	0.303859	9.645979	9.645979	4.421183	9.645979	2.621943	2.175559	3.587977
4918	8.13335125	2.72910125	5.49951125	0.27596325	8.13335125	2.24971125	8.13335125	6.73405525	8.13335125	8.13335125	-9.19333375	-9.05762575	5.78159125	8.13335125	-3.49306375	-2.03436775	8.13335125	8.13335125	6.25753525	0.69918925	1.51700125	1.43947725	0.59047825	8.13335125	8.13335125	5.44929625	-1.72594775	2.88260125	2.51681625	3.29845125	1.69660125	2.47617825	8.13335125	8.13335125	-9.01102375	-9.03432375	1.89732425	8.13335125	3.89136125	2.67666725	2.64799625	-0.61617575	8.13335125	8.13335125	8.13335125	8.13335125	1.86330525	2.75138525	5.87640825
5007	7.65568925	7.54377925	2.30643925	-1.71619575	7.65568925	1.82563925	7.65568925	7.65568925	7.65568925	7.65568925	-8.76569075	-8.66441075	3.89204925	7.25609225	-4.23732975	-2.27833975	7.65568925	7.65568925	4.67268925	0.94727925	0.92668125	7.65568925	-0.68806475	7.65568925	7.65568925	7.65568925	-2.65249475	7.65568925	-0.21764775	2.40873725	2.15163925	1.71923425	7.65568925	7.65568925	-8.70327575	-8.66889075	-1.57984875	7.65568925	2.46711725	0.58521925	0.19671925	-1.76728075	4.72896925	7.65568925	4.59518925	7.65568925	1.11377325	2.85118925	7.65568925
6678	9.4120985	2.8307315	4.2132955	0.7249265	9.4120985	1.5628705	6.3357485	9.4120985	8.1214585	9.4120985	-6.0859545	-6.0847945	2.7681985	5.4243435	-3.6679705	-2.5376235	9.4120985	9.4120985	3.7894825	-0.4502515	-0.2878565	2.3882265	-1.9431205	9.4120985	9.4120985	8.3138785	-2.4543035	3.4968305	-0.9328455	0.8468995	0.5603355	0.9868285	2.0097815	7.1580985	-6.1938525	-6.1036825	-1.9484785	4.7608085	2.5882615	1.2782655	0.6753505	0.1758125	9.4120985	9.4120985	1.5314265	9.4120985	1.1622885	1.4352685	4.4117985
7547	7.4342345	7.4342345	4.9010315	4.0049545	7.4342345	5.1263995	7.4342345	7.4342345	2.6162945	7.4342345	-5.0372815	-5.1867865	6.2616145	7.4342345	-4.5683575	-1.4813055	7.4342345	7.4342345	1.2241145	-1.1978985	0.6445995	7.4342345	-0.4773525	7.4342345	7.4342345	7.4342345	-1.1252955	2.0749205	1.7028465	3.7850565	2.3001665	7.4342345	0.0030215	7.4342345	-4.9423655	-5.1946255	-2.3529955	7.4342345	1.5049645	7.4342345	4.8921245	-1.8281885	7.4342345	7.4342345	0.6955645	7.4342345	-1.2502135	-0.2860985	7.4342345
8535	9.1753975	7.5282155	2.8804575	-4.7288555	4.6051075	2.5098515	9.1753975	4.1915105	3.2903535	9.1753975	-9.5859305	-9.6948775	-1.2167475	6.0051555	-3.7584225	-2.1458645	6.7060375	9.1753975	-0.2454575	-1.0533795	-1.9415035	0.1663035	-0.5586555	9.1753975	8.6819545	9.1753975	-2.9593145	4.0795725	1.1018525	2.9704575	1.2988575	9.1753975	0.1273595	1.5070205	-9.5489905	-10.1787825	-1.6749225	-1.8925125	1.6324745	1.1521695	0.7765825	-1.7064655	9.1753975	9.1753975	1.5949725	9.1753975	0.4635425	2.7143645	5.8426455
9257	7.926106	3.623191	3.297259	0.914321	7.078786	1.470776	11.870616	5.10638	4.776616	11.870616	-8.26039	-8.348773	4.571546	2.214376	-3.870269	-1.655358	11.870616	9.112834	3.071284	-0.770007	0.202936	5.824116	-0.645867	10.141082	5.670104	6.40298	-2.110402	5.568759	-0.910598	2.67648	1.412452	3.767066	1.759096	4.870736	-8.432274	-9.066306	-0.14931	6.127879	3.52646	0.892516	0.522779	0.85885	11.151561	11.870616	3.182754	11.870616	1.667716	2.629573	5.808703
9268	9.356932	2.835017	1.741316	0.546372	9.356932	0.798897	9.356932	9.356932	9.356932	9.356932	-9.417322	-9.373688	4.091139	5.294812	-3.25963	-2.978238	9.356932	9.356932	3.577952	0.185679	-0.197553	5.162897	-0.337776	9.356932	9.356932	7.615385	-2.32123	2.325178	-0.089658	1.558287	1.459052	3.589857	3.116182	3.77714	-9.620945	-9.268152	-0.762922	9.356932	3.640307	0.56773	1.038164	5.011618	9.356932	9.356932	4.590312	9.356932	0.748092	1.472235	7.429289
9423	8.9009775	8.8583905	3.7234535	0.7753125	9.3636475	0.8983935	5.6547975	9.3636475	4.6004175	7.4276125	-8.7281115	-8.8340525	2.1304705	5.3257145	-5.4846325	-2.2049045	9.3636475	9.3636475	2.7767445	-0.2902905	-0.1818565	2.0413815	-0.3341225	9.3636475	9.3636475	9.3636475	-1.8722645	2.6852035	-0.2175725	2.1592105	2.0150375	3.0142675	0.8000225	4.3721275	-8.9308295	-8.6626185	-1.2794055	4.8923645	2.3656805	1.5304375	1.8705715	-0.6236345	9.3636475	9.3636475	3.2576595	9.3636475	0.3840735	0.9105015	3.5575405
9693	7.74063175	4.92141175	7.74063175	2.61468575	7.74063175	-14.87809725	-13.25936825	2.62986175	-4.46043125	4.92330175	-9.27434825	-9.03658025	7.74063175	7.74063175	-2.30871725	-1.38705025	7.74063175	7.74063175	6.24870775	0.71807175	7.74063175	7.74063175	1.09667175	7.74063175	7.74063175	7.74063175	-1.26159025	7.74063175	0.40122675	3.35049175	1.42097175	7.74063175	7.74063175	2.56321175	-9.23714425	-9.14995525	2.18731775	7.74063175	2.31323175	1.92586975	1.30859775	0.53917175	7.74063175	7.74063175	7.74063175	7.74063175	0.90108575	4.27129475	7.74063175
10209	7.34340675	7.34340675	2.32509975	0.40278675	7.34340675	2.31470675	7.34340675	7.34340675	7.34340675	7.34340675	-9.73627625	-9.41163625	7.34340675	7.34340675	-1.95698125	-2.04363825	7.34340675	7.34340675	7.34340675	0.82625675	7.34340675	7.34340675	1.34664175	7.34340675	7.34340675	7.34340675	-2.43247825	7.34340675	1.30337875	2.93426675	7.34340675	7.34340675	1.54710375	7.34340675	-9.64595225	-9.59073425	-0.71524625	7.34340675	2.48892975	2.85173075	0.35758175	7.34340675	7.34340675	7.34340675	7.34340675	7.34340675	1.99913675	3.04970675	3.74030275
10210	7.97186025	5.32568025	3.18568525	1.22860425	7.37937025	2.17179525	8.76339025	2.45271725	8.76339025	8.76339025	-5.12653075	-4.94415375	3.25392225	6.34507025	-3.81972675	-3.57548975	8.76339025	8.76339025	2.59111425	-1.01677875	-1.10684675	3.16323525	-2.33074275	8.76339025	4.42419525	8.76339025	-2.36658375	1.70816025	-0.51242975	1.62045025	-0.54888875	1.21018325	0.23502825	8.76339025	-5.02953975	-4.97487175	-0.95558875	8.76339025	2.21985325	0.06610525	8.76339025	-0.03874475	5.08136425	8.76339025	0.58994325	8.76339025	-0.36484875	-0.00547375	3.40038025
10345	8.74344775	8.74344775	3.51229975	-0.23855225	8.74344775	1.12659775	8.74344775	3.09819775	3.50760775	8.74344775	-7.92964825	-7.74760825	8.74344775	8.74344775	-3.60200025	-2.61415725	6.30170775	8.74344775	2.28156775	-0.79262825	1.82310975	8.74344775	-1.06280925	8.74344775	8.74344775	4.02783375	-3.22317225	8.74344775	-0.26124425	2.66297775	2.60601775	8.74344775	-0.06794825	4.35560375	-7.85603725	-7.82374225	-1.12113825	8.74344775	2.01902775	0.76925375	0.83112475	-0.76046825	6.95995075	8.74344775	0.86855075	8.74344775	1.60767775	4.13508775	8.07835575
10718	8.2601035	8.0748615	2.4185095	1.9614355	9.1755695	9.1755695	9.1755695	9.1755695	5.0711535	9.1755695	-7.0937535	-6.9504715	4.7576465	6.7435795	-4.3022325	-3.4124145	9.1755695	9.1755695	3.9370135	-0.7282805	-1.3132405	3.4941345	0.1951805	9.1755695	9.1755695	9.1755695	-1.9347915	9.1755695	0.2056365	2.3262725	-0.0555115	6.5973195	1.4236295	9.1755695	-7.1400145	-7.1214255	-0.7884385	4.4321725	2.5851395	1.4413795	2.2830195	-0.5862675	5.0939045	9.1755695	3.1965995	9.1755695	1.2467595	1.4430395	6.8725995
10755	8.057293	4.060831	2.303917	0.847859	8.759411	1.747158	8.759411	4.230816	8.759411	8.759411	-9.564186	-9.655487	8.759411	6.396687	-3.186125	-2.604379	4.763268	8.759411	2.829277	-0.268822	0.706978	3.725691	0.420517	8.759411	8.759411	8.759411	-1.903843	4.720886	0.540481	4.188297	2.912751	4.599644	1.218511	8.759411	-9.780001	-9.66864	1.327873	8.759411	4.550811	1.061054	1.345078	-0.415193	8.759411	8.759411	2.143621	8.759411	1.748348	0.54394	8.759411
10831	6.7500495	2.8665925	3.3029515	0.6558035	9.3796955	2.4101905	9.3796955	3.7533985	9.3796955	9.3796955	-9.7483565	-9.5828095	4.6460495	4.4464105	-3.5044715	-1.6176115	9.3796955	9.3796955	2.5999175	-0.6485255	0.7203935	1.1756625	0.0427085	9.3796955	9.3796955	8.7611085	-1.4693665	3.5173955	-0.4030845	3.1684905	2.0918655	3.2108555	1.9832685	9.3796955	-9.7012105	-9.5672405	-1.0116445	9.3796955	3.0743455	1.6320985	1.4707215	0.5526805	5.0498995	9.3796955	8.1155275	9.3796955	1.4881055	2.1279525	9.3796955
10854	8.21174025	4.25137825	2.43034125	0.66792425	7.70889825	1.17926725	9.68419425	9.68419425	4.25936625	9.68419425	-9.76756875	-9.73464275	4.16544925	4.09178425	-3.92854575	-1.90296575	9.68419425	9.68419425	3.59080425	-0.50891375	0.86931025	3.14214825	-0.24970275	9.68419425	9.68419425	9.68419425	-0.96992675	9.68419425	0.00965825	3.66490725	2.36836025	5.14756125	0.64000425	9.68419425	-9.64257275	-9.57839275	0.27837725	9.68419425	3.89409025	1.52725225	1.74329425	4.08460025	9.68419425	9.68419425	7.79271825	9.68419425	1.34654625	1.77461025	9.68419425
11633	8.613996	2.13091	2.590906	0.422936	8.613996	2.424001	8.613996	8.613996	8.613996	8.613996	-6.656918	-6.758761	3.432126	8.613996	-2.886548	-1.156889	8.613996	8.613996	8.613996	1.376466	2.527738	7.158082	-0.054164	8.613996	8.613996	8.613996	-1.645487	8.613996	0.123526	3.300326	1.756236	8.613996	3.309896	8.613996	-6.975321	-6.768292	0.096881	4.065876	4.491736	0.754129	1.960519	8.613996	8.613996	8.613996	8.613996	8.613996	0.679731	2.867376	2.586454
12257	7.58467	7.58467	-0.024407	-1.479251	7.58467	0.808066	7.58467	7.58467	7.58467	7.58467	-11.830726	-12.009284	7.58467	5.968474	-4.258168	-3.792396	7.58467	7.58467	1.598952	-1.334487	-0.87369	3.27872	-1.079644	7.58467	7.58467	7.58467	-3.528453	7.58467	0.20766	1.786834	2.60513	7.58467	7.58467	7.58467	-12.081096	-12.141656	-1.839135	7.58467	1.882625	-0.031873	-0.607884	0.46871	7.58467	7.58467	2.75596	7.58467	-0.76054	0.736426	2.9729
12511	9.4700545	1.6928335	4.2579235	1.7740915	9.9298975	1.8127255	9.9298975	9.9298975	9.9298975	9.9298975	-8.8617035	-8.7608945	3.9000555	6.8523975	-3.2020815	-1.7316565	9.9298975	9.9298975	3.0528605	0.4051405	1.0355835	3.8051275	0.5467265	9.9298975	9.9298975	7.7366835	-2.0271685	4.0121655	0.4630145	2.8566975	2.3652235	3.8934095	0.7667825	4.6112635	-8.7844545	-8.7877925	0.3288975	9.9298975	4.1556395	2.0164415	2.2730445	0.6188875	6.7568895	9.9298975	9.9298975	9.9298975	3.0247115	1.3862275	3.3045355
12638	4.82725925	4.99447425	1.61416425	-0.19691075	4.60357525	1.54739925	10.67561925	4.39753525	4.78534125	10.67561925	-7.41468775	-7.36970475	6.38177725	2.67181825	-4.75442675	-3.02907775	5.97978425	9.38139925	1.80965425	-0.28111075	-0.58123075	2.98232425	-0.56659275	10.67561925	10.67561925	6.75911125	-2.44932075	1.69057325	-0.15076475	2.33301725	1.00884925	2.23179625	0.99593725	4.74632925	-7.47533175	-7.43766075	-0.06920575	5.80604325	3.82606325	1.35283625	0.91431025	-0.64648075	5.62344525	10.67561925	3.69147725	10.67561925	1.10608925	0.98852725	1.65544525
13160	7.304012	7.304012	1.569164	0.02063	7.304012	0.496475	7.304012	7.304012	7.304012	7.304012	-10.321465	-10.076954	7.304012	7.304012	-3.579802	-2.046139	7.304012	7.304012	5.023882	-0.095501	7.304012	4.700132	1.233635	7.304012	7.304012	7.304012	-2.685204	7.304012	-0.390404	2.204815	7.304012	7.304012	1.247822	1.434936	-10.209606	-10.166165	-0.907339	7.304012	2.240238	1.024299	3.237087	-0.787564	7.304012	7.304012	7.304012	7.304012	0.572658	2.593762	7.304012
15232	6.60074325	2.76686225	2.32124425	0.81727325	9.68567025	3.34801225	9.68567025	3.18760825	4.30400225	9.68567025	-9.20873175	-9.28072375	9.68567025	3.68906025	-3.59598175	-1.90573775	9.68567025	9.68567025	4.30807025	-0.30635175	0.72228325	3.06659025	-0.32291975	9.68567025	9.68567025	4.10974025	-3.40770575	2.80045425	-0.08163275	1.50468425	0.88118025	3.13621025	1.44497625	9.68567025	-9.38869375	-9.20564175	-1.64551575	5.85399025	2.41586825	1.18636825	0.99128625	-1.98769675	6.93837025	9.68567025	2.31449025	9.68567025	1.43878025	1.15477525	3.43099025
16366	9.40663775	5.18752175	3.55639475	1.86799775	9.40663775	3.16111975	9.40663775	9.40663775	3.34971775	9.40663775	-6.28281225	-6.28378825	3.07461775	7.10201475	-2.68085225	-1.59670925	6.71710075	9.40663775	6.13918575	1.10328575	1.52561475	9.40663775	-0.19496225	9.40663775	9.40663775	9.40663775	-0.83100825	3.65642775	0.16998375	2.80628075	1.95001775	4.23662075	1.28969475	9.40663775	-6.22643025	-6.31825425	-0.22887525	9.40663775	2.91500775	1.47566475	1.24848775	0.77269775	8.18654475	9.40663775	3.11621775	9.40663775	2.45666775	2.03492975	2.93467775
17132	9.105928	9.105928	5.475645	2.490018	4.561533	0.428535	9.105928	5.328893	1.835565	9.105928	-9.182922	-9.211632	1.197808	7.455423	-4.398692	-1.453322	9.105928	7.163641	2.100866	-1.556082	-1.466996	9.105928	-1.498959	9.105928	9.105928	9.105928	-1.779236	8.229868	-0.08169	2.711141	2.121831	5.046133	0.676672	3.583906	-9.561104	-9.976521	-2.962042	9.105928	2.970213	1.179608	-0.34891	1.115095	9.105928	7.185644	0.104198	9.105928	0.412086	2.737328	9.105928
17348	7.26315	6.86447	7.26315	7.26315	7.26315	7.26315	7.26315	3.24375	7.26315	7.26315	-5.071773	-4.947648	7.26315	7.26315	-2.102817	-0.816123	7.26315	7.26315	3.251183	1.96495	7.26315	7.26315	0.813012	7.26315	7.26315	7.26315	-0.105052	7.26315	3.965962	7.26315	1.62581	7.26315	1.515218	7.26315	-4.729463	-4.744342	-0.778	7.26315	4.438836	7.26315	1.589482	0.465043	7.26315	7.26315	0.493455	7.26315	0.86889	1.53904	7.26315
18014	9.661688	7.039942	3.954024	2.225348	9.661688	1.490759	9.661688	9.661688	5.692873	9.661688	-9.299707	-9.387163	8.803423	9.661688	-3.161726	-1.502327	9.661688	9.661688	5.561743	0.326382	2.527212	3.545238	-0.672809	9.661688	9.661688	4.833552	-1.549332	3.587435	-0.398899	2.597258	1.748922	3.790728	1.409447	4.390513	-9.483288	-9.358022	-0.829312	9.661688	3.325781	2.245468	1.3212	0.417614	9.661688	9.661688	2.235525	9.661688	2.067415	2.499983	3.958658
18267	10.2410895	6.0086945	4.2704495	0.4254195	7.9491925	0.9585445	10.2410895	6.3291025	6.8858495	10.2410895	-8.8354355	-9.0678005	4.0044895	5.5303795	-2.7991915	-2.3012475	5.7832535	10.2410895	2.9929395	-0.5225325	0.3158325	6.1431195	-0.0109895	10.2410895	7.1838495	10.2410895	-1.6937855	4.1334955	0.7800545	2.0999875	2.4753655	5.2011225	1.5624035	4.2489295	-9.1303015	-9.0038125	-0.3297835	5.1104695	4.2226895	1.4560995	1.6778115	4.1617895	10.2410895	10.2410895	6.9934495	10.2410895	1.4561735	1.7145795	10.2410895
19225	6.52571425	4.72280425	1.72604425	0.05325425	3.64214425	2.54733225	6.52571425	4.75483425	6.52571425	6.52571425	-10.22180575	-10.34005375	4.98981425	5.71734425	-4.69377375	-4.06116375	6.52571425	6.52571425	2.60457425	-1.61013475	1.40350425	1.23214425	-0.80440575	6.52571425	6.52571425	6.52571425	-3.03349375	6.52571425	-1.50983675	0.91321425	-0.79879575	0.97364025	1.14948425	6.52571425	-10.25762475	-10.33263575	-0.98378575	6.52571425	2.76135225	1.26729425	1.52927425	1.10325425	6.52571425	6.52571425	1.34259725	6.52571425	-1.41482175	1.45790425	6.52571425
19245	7.0218785	4.2709595	2.2314525	-0.0828535	5.9315625	1.3037715	9.9612325	3.9529585	4.4969185	9.9612325	-8.9287005	-8.8257055	3.2358825	3.5829675	-4.1276385	-4.0491185	3.6184855	9.9612325	1.2387895	-1.9996405	-1.3705985	4.1173985	-1.3901145	9.9612325	9.9612325	7.2370385	-2.4892975	2.5775925	-0.0792605	1.9837275	0.4219505	3.2344255	0.9308125	3.8612075	-8.8574975	-8.7307495	-1.9631845	3.9495095	3.1573125	2.6690025	0.8768705	-1.8287395	4.2267425	9.9612325	9.9612325	9.9612325	0.0977985	0.9721345	1.6675175
19557	7.5517535	7.5517535	3.0691985	1.1861105	7.5517535	3.2989835	7.5517535	6.7716535	7.5517535	7.5517535	-10.5463495	-10.3414365	2.6732735	7.5517535	-3.3447135	-2.1222165	7.5517535	7.5517535	4.6364285	-1.2536325	1.0447435	1.5920835	-0.8673825	7.5517535	7.5517535	4.1071815	-1.9573445	7.5517535	0.4431235	3.8204305	0.4111975	4.2387275	0.0214195	7.5517535	-10.3601495	-10.3119545	-1.9475005	7.5517535	2.7439035	1.5107435	1.2604535	2.3985235	7.5517535	7.5517535	7.5517535	7.5517535	-0.4699715	-0.1145665	2.0954085
19640	6.1398525	2.8575905	3.6231705	0.6580125	10.9349005	0.9786185	10.9349005	4.6717405	4.7119655	10.9349005	-8.7224715	-8.6311145	4.3742275	5.0700745	-3.5988095	-2.2856195	9.1058755	10.9349005	2.8358605	-0.2634165	-0.0870415	4.2171345	-0.3116285	10.9349005	9.6114825	5.3576565	-1.2027295	2.9328255	-1.0869515	1.3388865	1.6432385	2.7181625	2.1596375	5.0848405	-8.7798745	-8.6140215	-1.3549935	5.7288105	2.0364625	0.6245805	1.1456735	2.7547035	7.8821775	10.9349005	3.7717455	10.9349005	0.5230585	1.8302705	4.5668925
19758	9.7031285	5.5592535	3.8441885	0.6564045	8.9659485	1.1934445	9.7031285	9.7031285	4.1194645	9.7031285	-6.2094065	-6.0738615	9.7031285	5.3550835	-3.4194755	-2.1465055	4.7629355	9.7031285	4.1891555	0.6698715	1.9476815	4.9774385	-0.7534115	9.7031285	7.7434845	5.4189225	-1.8442095	5.5092735	-0.4490585	2.5038445	2.4041325	2.0006785	3.6675905	9.7031285	-6.2483985	-6.1525175	-0.5756615	9.7031285	2.9226335	2.3689645	2.2246785	0.4100455	5.6312935	9.7031285	3.5406715	9.7031285	0.9601075	2.4842985	3.5998885
19861	8.11043475	3.72386875	5.16285575	0.97044075	9.68519875	1.22262275	9.68519875	5.52663275	9.68519875	9.68519875	-7.24389325	-7.48866925	6.57288675	3.56319875	-3.55248725	-2.54751525	9.68519875	9.68519875	3.11525275	-0.78662425	0.00216875	3.42191575	-0.37387325	9.68519875	9.68519875	6.11655875	-2.48965525	9.68519875	-0.31001925	2.14406875	1.52616375	5.08770275	1.04363875	3.73822875	-7.38954225	-7.27912825	-0.08851525	9.68519875	4.08075875	2.11032875	1.41911175	0.58603875	9.68519875	9.68519875	2.09530575	9.68519875	1.10558075	2.13917875	4.09903575
20082	8.4455365	6.5659745	2.9379065	2.8007345	8.4455365	8.4455365	8.4455365	8.4455365	8.4455365	8.4455365	-8.4186865	-8.3330235	8.4455365	7.8542125	-1.5985255	-1.3252895	8.4455365	8.4455365	6.5079335	0.4248955	1.4141645	8.4455365	2.4081295	8.4455365	8.4455365	8.4455365	-0.8105805	4.3914135	2.4620865	3.7597725	8.4455365	8.4455365	3.1071385	8.4455365	-8.4013335	-8.3954155	-0.8731735	8.4455365	5.2246425	3.2005835	2.8891065	-0.2105115	8.4455365	8.4455365	8.4455365	8.4455365	0.8155695	3.0792225	8.4455365
20294	6.08692325	6.08692325	6.08692325	6.08692325	6.08692325	6.08692325	6.08692325	6.08692325	6.08692325	6.08692325	-5.71861475	-5.78312375	6.08692325	6.08692325	-3.33231575	-2.81262675	6.08692325	6.08692325	6.08692325	0.37480725	1.22022825	6.08692325	6.08692325	6.08692325	6.08692325	6.08692325	-2.42315875	6.08692325	3.61021625	4.11778825	-0.10453675	6.08692325	6.08692325	6.08692325	-5.71813075	-5.59917275	-1.31853375	6.08692325	2.90108625	0.44846125	3.83027025	-3.17235175	6.08692325	6.08692325	6.08692325	6.08692325	1.60757625	1.37434525	6.08692325
20695	7.51336575	3.48187175	3.90515775	1.72925075	7.51336575	7.51336575	7.51336575	7.51336575	7.51336575	7.51336575	-9.07863125	-9.14708425	7.51336575	7.51336575	-2.81004425	-0.46756425	7.51336575	7.51336575	5.84286775	0.88086975	7.51336575	3.34799075	2.97933875	7.51336575	7.51336575	7.51336575	-1.33502625	7.51336575	1.50684275	5.78637175	7.51336575	7.51336575	0.23200575	7.51336575	-9.39821925	-9.24497125	0.68545575	7.51336575	3.79666075	2.32026175	3.11415575	6.79859575	7.51336575	7.51336575	7.22715275	7.51336575	3.21058175	3.12963575	7.51336575
21030	5.85342875	5.10987875	4.02194175	0.79516375	10.15676875	2.24795875	10.15676875	7.93227375	10.15676875	10.15676875	-8.75831825	-8.58871625	4.11205275	4.05292875	-3.58924525	-2.73206325	10.15676875	10.15676875	2.48785375	-0.79229125	0.22534375	5.72347675	-0.27750425	10.15676875	10.15676875	5.22098875	-1.79307525	3.16435875	0.58170475	3.43577175	1.11127475	3.40901575	1.93558875	10.15676875	-8.73154225	-8.64434825	-0.50704425	10.15676875	3.79386875	1.13326475	1.50121075	0.78326875	8.21520575	10.15676875	5.85696375	10.15676875	0.70676275	1.27857775	1.93588475
21378	9.36469175	3.16721475	4.23946975	0.93493475	10.66279475	2.10285675	10.66279475	3.51819475	10.66279475	10.66279475	-8.17276525	-8.20954225	10.66279475	5.58322475	-4.02144225	-2.77277525	10.66279475	10.66279475	2.86146075	-0.93228125	0.48296975	2.27765175	-0.11895525	10.66279475	9.09072775	10.08057475	-2.35890325	4.48598775	-0.62541925	2.49757475	1.29267775	2.26867975	1.50983875	4.86320475	-8.34534225	-7.99245725	-0.84118225	10.66279475	3.15180875	1.11869675	1.48478775	-0.03835525	5.51492475	10.66279475	2.94475775	10.66279475	1.66918775	1.39184275	4.57380175
21594	9.3786185	4.1297705	5.0975285	0.5954055	9.3786185	1.9309825	9.3786185	4.7062885	9.3786185	9.3786185	-7.6605855	-7.6990015	9.3786185	9.3786185	-3.1557215	-2.6494695	9.3786185	9.3786185	2.8513125	0.2915985	0.7332135	3.2402865	-0.0326195	9.3786185	5.6242815	9.3786185	-1.5569515	3.7510815	0.0147955	3.1027085	1.6939905	5.0042865	2.7576685	4.4092505	-7.7609725	-7.7193205	-1.3304405	9.3786185	2.9250985	0.7948175	1.1781335	0.9891265	9.3786185	9.3786185	2.1771715	9.3786185	2.2964535	4.5577945	4.2589855
21886	3.89180125	1.88368925	2.18662025	-0.33119075	4.74131225	0.70524425	6.83393725	10.20809725	3.63855725	10.20809725	-8.59015875	-8.72080675	5.20564025	4.74739725	-3.54142975	-1.50213275	10.20809725	10.20809725	4.52107025	0.31650325	0.93091925	7.80309125	-0.91797875	10.20809725	9.13618725	6.79883025	-2.18724875	3.97673925	-2.27095975	0.33899825	1.26973325	3.87920725	1.00086425	2.61446125	-8.69347975	-8.65950975	-2.19074075	10.20809725	1.21576125	0.70749425	0.52616125	0.88762725	7.20484725	10.20809725	3.62930425	10.20809725	2.90598425	2.28339125	8.60457425
22329	10.7976175	8.6386375	3.7602755	1.5098875	8.8373705	2.6433665	9.9541375	7.1646405	5.7731535	10.7976175	-7.7940785	-7.9750455	6.1823145	6.5134605	-2.5270075	-1.6023055	10.7976175	10.7976175	3.2615345	-0.1214895	1.2928395	4.3060875	-0.1295755	10.7976175	10.7976175	9.9894675	-1.0632585	10.7976175	0.8829545	3.0683675	3.2450625	5.3816895	2.7600045	4.9190505	-7.9741305	-8.0247495	0.6889955	8.0748175	3.4590515	1.8645635	2.0617205	-1.3294505	7.6260975	10.7976175	5.8805575	10.7976175	3.1098195	2.4543775	4.5734575
22417	5.2161485	2.5837825	2.7972285	0.1827305	9.9597785	1.8137555	9.9597785	6.8741585	2.9107865	9.9597785	-9.3495495	-9.1703425	9.9597785	5.8236435	-3.1256845	-1.7915055	6.9015185	9.9597785	4.8054185	0.7226115	1.1093625	1.9979145	0.5687985	9.9597785	9.9597785	4.2689445	-1.5373545	3.4946335	-1.1317245	2.3692785	3.3514255	4.8778845	1.3897675	4.3527155	-9.3083605	-9.1084935	-1.0276825	7.1816385	2.7177245	1.3968185	0.9044065	1.0005095	9.9597785	9.9597785	3.2113125	9.9597785	1.3591865	1.7545685	4.7389765
22715	8.7301465	7.4936865	8.7301465	1.8779565	8.7301465	3.1012265	8.7301465	8.7301465	8.7301465	8.7301465	-9.8453125	-9.8195635	8.7301465	8.6590515	-3.3044905	-1.2002405	8.7301465	8.7301465	3.4352285	0.3285695	4.4653185	2.6771905	2.2348115	8.7301465	8.7301465	8.7301465	-1.7602025	8.7301465	1.4676805	4.6795335	2.7458595	8.7301465	4.8336065	3.8447705	-9.9961335	-9.9439625	-0.4687535	5.1655595	3.3447165	2.3957365	2.4675235	0.6616115	8.7301465	8.7301465	7.2738865	8.7301465	4.5090665	3.5910705	8.7301465
22826	5.64082675	4.37691975	2.47039675	0.24513175	9.66033675	2.25965675	9.66033675	6.08735675	3.16554375	9.66033675	-10.08780025	-10.23006925	9.66033675	6.00066075	-3.82019525	-2.06483925	9.66033675	9.66033675	3.38808975	-1.16039525	0.51877675	3.18470675	-0.20945025	9.66033675	9.66033675	4.46717175	-2.63153125	9.66033675	0.02711975	2.22774675	1.78085475	1.82198075	1.82801975	9.66033675	-10.03981125	-10.08942125	-1.00338425	4.35522175	2.35587475	1.44565175	1.52898375	-1.14021325	9.66033675	9.66033675	4.13187875	9.66033675	0.85858675	2.17706075	2.68418275
23753	8.55976175	8.55976175	8.55976175	8.55976175	8.55976175	4.59012675	8.55976175	8.55976175	8.55976175	8.55976175	-4.16798525	-4.32189825	5.01133375	8.55976175	-0.92319625	1.39523775	8.55976175	8.55976175	4.62831975	1.17679175	8.55976175	8.55976175	-0.11613025	8.55976175	8.55976175	8.55976175	-0.31720125	8.55976175	1.15411875	8.55976175	1.97427475	2.68554375	1.58618575	8.55976175	-4.52057025	-4.59549825	-0.88972225	8.55976175	2.26832175	4.62524175	4.30988775	-0.66469725	8.55976175	8.55976175	0.95747475	8.55976175	1.47146175	4.32695875	8.55976175
24945	8.4692665	6.9913665	7.4776935	-8.0488685	8.4692665	4.4554835	8.4692665	8.4692665	5.7096345	8.4692665	-8.8997425	-8.9290695	8.4692665	4.3557335	-4.5196805	-1.6669565	8.4692665	8.4692665	4.5269905	0.2346205	4.3603725	6.2908185	3.0265565	8.4692665	8.4692665	8.4692665	-2.3145855	8.4692665	1.6032315	1.7129115	1.2126765	8.4692665	-0.1810265	8.4692665	-8.9309735	-8.7927135	-0.6079965	8.4692665	2.8598835	3.2659735	1.3793265	2.4997035	8.4692665	8.4692665	8.4692665	8.4692665	2.0266365	2.5030865	8.4692665
25219	9.37964125	4.08816125	4.26015725	1.14788925	9.37964125	3.51477725	9.37964125	9.37964125	9.37964125	9.37964125	-8.75908375	-8.64542875	5.59542725	9.37964125	-2.44660475	-1.09879975	9.37964125	9.37964125	5.04993725	0.93550125	3.84765525	9.37964125	1.45294425	9.37964125	9.37964125	5.74928925	-1.00254175	9.37964125	0.97564525	4.05777625	9.37964125	9.37964125	1.08196325	9.37964125	-8.77451875	-8.85178275	0.98572425	5.18117825	3.42967525	1.63854125	3.00640725	1.68101725	9.37964125	9.37964125	9.37964125	9.37964125	1.83558925	1.73680725	9.37964125
25462	10.28766425	3.35705725	6.28593225	1.54533325	11.33796425	3.20338025	9.99624025	11.33796425	7.18407425	11.33796425	-8.93150575	-9.07052675	6.71350425	5.53551225	-3.13191675	-1.15823475	11.33796425	11.33796425	5.07620425	0.94323625	1.92410725	3.89253725	0.63381925	11.33796425	11.33796425	7.08931125	-1.72603675	5.75959125	0.20770925	2.13698325	2.67424425	3.40021625	4.60804825	6.34292425	-9.04021375	-8.85406375	-0.31300475	6.95013125	2.88283125	1.75583225	1.74464425	1.11373225	8.77030425	11.33796425	6.70123025	11.33796425	2.96106825	2.96819225	3.90055425
25980	9.8094555	1.7530555	5.8651195	0.2116335	9.8094555	1.0138165	9.8094555	7.3804055	9.8094555	9.8094555	-8.6057595	-8.6001385	5.8392255	6.9149705	-2.5623115	-0.8786665	9.8094555	9.8094555	4.6110985	1.6779515	2.5227425	6.5512355	0.4924295	9.8094555	9.8094555	7.5602655	-1.2330945	4.3580815	-0.2142715	2.7767485	1.8008875	3.8171075	1.8901955	9.8094555	-8.8504645	-8.5837065	-1.1729815	4.8389775	2.5432015	1.2835175	1.3637215	2.6770395	9.8094555	9.8094555	7.4252505	9.8094555	1.0110775	3.0776825	3.5268255
26473	8.5093155	8.5093155	4.4709095	0.7312755	4.8261035	1.7203825	8.5093155	8.5093155	8.5093155	8.5093155	-6.3645545	-6.4670815	1.6744495	3.6840895	-3.1857745	-2.8744315	8.5093155	8.5093155	3.3227055	0.1991845	-0.6017045	3.0771405	0.0860455	8.5093155	8.5093155	3.4285155	-2.2235015	8.5093155	-0.0417235	2.3063925	2.2641225	2.0001955	1.0441555	8.5093155	-6.7569255	-6.3007185	-1.5271965	8.5093155	4.4751355	1.0063015	0.9850005	8.5093155	8.5093155	8.5093155	1.9358025	8.5093155	0.1960755	0.7536625	3.0693205
26757	8.40353325	6.55016325	3.89764325	1.38183925	8.40353325	4.63177825	8.40353325	8.40353325	3.29314325	8.40353325	-9.33524375	-9.15239975	6.51881725	6.30677325	-2.66980675	-2.19212775	3.37435825	7.93109025	3.60235525	0.26563325	1.71539325	6.83713325	0.16011025	8.40353325	8.40353325	8.40353325	-1.81702075	8.40353325	-0.39761975	2.59683525	3.63493325	2.16295525	2.18299825	2.41188725	-9.28738275	-9.22297375	-1.22063675	6.08350725	4.11114325	1.65238125	0.92393825	-0.43466875	8.40353325	8.40353325	1.29852325	8.40353325	0.98369325	1.06255325	8.40353325
26932	-0.21675675	6.23497625	8.55465925	0.63178525	8.55465925	3.14359125	6.80322925	6.67588925	8.55465925	8.55465925	-8.61553375	-9.12302075	1.04113625	4.71675325	-2.99886875	-2.47141275	3.99625625	8.55465925	8.55465925	-0.21717575	2.15003425	8.55465925	-0.14609275	8.55465925	8.55465925	8.55465925	-2.06243875	8.55465925	1.13735925	3.76353925	1.83867525	8.55465925	0.10031725	3.33426525	-8.79031575	-9.08246175	0.47297325	8.55465925	2.89556925	1.69271925	1.34823425	0.00694325	8.55465925	8.55465925	5.13637425	8.55465925	3.52470625	2.34037625	3.60752725
27404	5.13909175	2.82146375	2.72207975	0.90849375	9.45667575	1.67134375	5.84019375	9.85296175	9.85296175	9.85296175	-6.13254225	-6.01997825	9.85296175	9.85296175	-2.79015225	-0.77002425	9.85296175	9.85296175	4.30745575	1.33712175	1.08654875	9.85296175	-1.70872525	9.85296175	4.31154975	8.57272175	-1.89042325	2.92930575	-1.24878625	1.60360675	0.39546175	2.85090575	1.15734375	5.80982875	-6.19308925	-6.10548625	-1.44491225	6.82789575	1.36441175	1.19483475	1.25063075	3.55837575	6.59276475	9.85296175	1.62437375	9.85296175	1.80093875	2.24664175	9.85296175
27431	3.6397705	2.9460805	2.0264145	-1.3996995	4.7247705	0.7794885	9.3387005	2.6776505	1.1356365	9.3387005	-7.7235915	-7.9374915	1.7968905	3.4318745	-4.7006325	-5.1617645	9.3387005	9.3387005	0.1351485	-3.1143255	-1.9721895	-1.7503115	-0.1701785	9.3387005	9.3387005	9.3387005	-2.5090375	4.2839745	-1.1876495	0.8757805	0.6487605	3.4560325	0.4834165	4.9762475	-7.9328495	-7.9805055	-1.1238235	9.3387005	1.5064065	-0.1672355	-0.6041385	1.1781325	5.4350445	9.3387005	1.4434445	9.3387005	-0.6049905	-0.7451995	4.3449645
28716	3.983514	3.983514	3.983514	3.744626	3.983514	3.983514	3.983514	3.983514	3.983514	3.983514	-8.610915	-8.482951	3.983514	3.983514	-2.847361	-0.268726	3.983514	3.983514	3.92785	-0.007166	3.983514	3.983514	2.568887	3.983514	3.983514	3.983514	-0.915473	3.983514	3.983514	3.983514	-1.850348	3.983514	3.983514	3.983514	-8.787555	-8.363328	-2.51594	3.983514	0.951917	-0.793208	-0.827712	3.983514	3.983514	3.983514	3.983514	3.983514	3.983514	3.983514	3.983514
29009	4.0654085	4.2917455	3.4215495	0.3453505	4.1031515	2.1782015	9.3844855	5.4749895	-0.7137795	9.3844855	-8.0069715	-6.4957275	-0.5051595	8.0272655	-2.9812965	-0.6652295	9.3844855	9.3844855	3.6133295	1.7932355	0.0624275	3.3703825	1.2365655	9.3844855	9.3844855	9.3844855	-0.9149745	1.2258975	0.5933635	6.1258355	2.6406355	9.3844855	2.6885625	5.0717155	-6.6253335	-7.7932715	-0.6549035	5.3176715	3.4320205	1.2136805	0.7197595	0.2969175	5.3280955	9.3844855	2.3916075	9.3844855	2.3559555	0.6437705	8.2779185
29236	9.5656575	3.4957575	3.2744395	-0.7355225	8.3259275	0.8773795	9.5656575	9.5656575	4.3488795	9.5656575	-10.0473605	-9.9665045	4.7083995	4.2661845	-3.8686645	-2.4565075	9.5656575	9.5656575	2.6177375	-0.8891825	-0.2453705	9.5656575	-0.9590715	9.5656575	7.0809475	5.0011975	-2.6298915	3.6337675	-1.2989225	1.7981775	0.5103025	1.7747105	1.7547875	2.9952425	-10.1797055	-10.0639545	-1.2801225	9.5656575	3.5403735	0.8983925	0.6144705	-1.0925245	4.4900675	7.6518075	1.9517125	9.5656575	0.4280785	0.9344675	3.4337455
29647	6.028086	5.605013	3.19808	1.957186	10.772963	0.512316	7.666723	7.559193	1.548035	10.772963	-9.776624	-9.113363	3.636641	4.377665	-3.278434	-0.133834	10.772963	7.70801	2.450253	-0.516801	-0.118969	2.454775	-0.389957	10.772963	10.772963	5.462253	-1.646341	4.428703	-0.492302	2.45304	2.979849	10.772963	1.896993	10.772963	10.772963	3.324866	-20.022857	2.970323	4.925613	4.412773	0.420306	0.266813	10.772963	10.772963	2.979303	10.772963	2.749178	2.384273	5.996033
29789	5.95054125	3.72806525	3.03121825	1.78309125	9.89092525	1.86838225	9.89092525	9.89092525	3.75149825	9.89092525	-7.77803675	-7.69077475	4.58763025	4.89170525	-4.22313275	-1.84040175	9.89092525	9.89092525	4.96955025	0.38681825	1.28942225	5.79851525	0.15140425	9.89092525	9.89092525	7.18738025	-1.78902375	9.89092525	-0.04302675	2.86723525	2.97401525	3.25227225	3.52765925	9.89092525	-7.68589175	-7.63986875	0.02386925	9.89092525	4.02071525	1.83633725	0.81338225	0.55291025	6.83825925	9.89092525	3.78988525	9.89092525	2.13785525	2.43035025	4.08696225
30702	5.65034125	6.58536925	0.78114925	-0.48766675	6.58536925	0.07921925	6.58536925	2.44796425	6.58536925	6.58536925	-10.60077675	-10.65048075	6.58536925	2.95387325	-4.70414075	-3.21873075	3.92973925	6.58536925	1.33138325	-1.74192775	-0.69101675	6.58536925	-1.67498075	6.58536925	3.66133525	6.58536925	-4.04321075	6.58536925	-1.94677075	0.23310525	0.48783525	6.58536925	1.03977925	0.31440925	-10.74485175	-10.66118275	-2.99093075	6.58536925	1.91551625	-1.03565075	-0.91244875	-3.07296975	6.58536925	6.58536925	0.85455325	6.58536925	1.06227925	0.86543625	4.50232725
31085	8.6036785	1.7939285	1.5576355	-0.0437095	8.6036785	2.4698985	8.6036785	8.6036785	8.6036785	8.6036785	-9.5941245	-9.6348015	5.5652225	4.0058385	-4.2031355	-3.4142395	8.6036785	8.6036785	2.5500365	-1.5143175	-0.6271455	3.3149515	-1.6807095	8.6036785	8.6036785	6.0935085	-3.1206865	1.3423085	-0.2826185	1.6285965	-0.3279715	1.9045285	0.8900025	8.6036785	-9.7382275	-9.6724825	-1.6338115	8.6036785	2.3341085	0.8715585	0.4042615	-1.0549045	8.6036785	8.6036785	3.8716415	8.6036785	0.6712185	1.7102385	6.7636385
31397	6.021568	4.627446	3.152218	3.874413	10.631558	2.18064	10.631558	7.092338	10.631558	10.631558	-7.427431	-7.429325	5.34388	5.333578	-3.087758	-1.412673	10.631558	10.631558	3.592866	0.520348	0.497342	4.309518	-0.111329	10.631558	10.631558	10.631558	-0.959936	3.298886	0.561427	3.122605	3.027413	5.448235	1.222176	4.545765	-7.525911	-7.472682	0.14173	7.607128	2.878995	2.369398	3.040192	-0.809205	7.464161	10.631558	2.436776	10.631558	3.157994	2.575764	3.172728
31408	8.1606325	5.2089325	2.3839375	5.1364225	8.1606325	1.4801785	7.0333365	8.1606325	8.1606325	8.1606325	-5.6077965	-5.6271875	2.8826745	8.1606325	-1.9792635	-1.6833825	8.1606325	8.1606325	8.1606325	1.5956425	1.5572045	8.1606325	-0.7133665	8.1606325	8.1606325	8.1606325	-1.4316175	8.1606325	-1.3054915	2.1132325	1.7515175	2.9119825	0.9928355	1.1459025	-5.7351775	-5.5643945	-1.0158525	3.8970905	2.5509065	1.2074025	0.7010455	0.9216305	8.1606325	8.1606325	2.6473345	8.1606325	1.0225325	4.3510205	8.1606325
31445	7.57346375	7.57346375	2.55382375	0.75569375	7.57346375	1.91860375	7.57346375	4.01173075	7.57346375	7.57346375	-8.52079925	-8.31205525	7.57346375	7.57346375	-2.38047225	-2.80988325	7.57346375	7.57346375	4.23952175	0.20027575	1.28065875	7.57346375	0.69256375	7.57346375	7.57346375	7.57346375	-1.30066425	2.41809075	0.56065775	1.81825375	2.85758375	7.57346375	0.91666775	7.57346375	-8.59086025	-8.33578625	-1.99965225	7.57346375	3.04788375	0.64651875	4.69127375	-0.47473525	7.57346375	7.57346375	2.375E-05	7.57346375	1.15578875	2.56229775	3.67779375
31776	6.07080975	2.75396875	2.21587175	6.49558575	8.24163575	2.94358575	8.24163575	8.24163575	8.24163575	8.24163575	-6.00924425	-5.86422225	8.24163575	4.51936875	-3.60602425	-2.80948725	8.24163575	8.24163575	4.08801075	0.09027475	0.67081175	8.24163575	-1.07934625	8.24163575	7.07837775	4.90605275	-1.50459925	2.33688575	-1.27298225	3.22145975	0.62901875	8.24163575	1.76299075	8.24163575	-6.18491825	-6.10496225	-1.41795025	8.24163575	3.51707175	2.94715575	1.47265575	-0.59830525	8.24163575	8.24163575	5.48542175	8.24163575	-0.69342325	3.12531075	4.00145075
32740	9.43798325	7.45976525	9.43798325	4.82696825	8.48452625	4.27208925	7.45489325	6.06028625	9.43798325	9.43798325	-8.25038475	-8.20466975	7.74696325	6.46122625	-1.93490575	-1.05200275	7.59776325	9.43798325	3.49655825	0.82063025	1.96530025	7.35600525	1.26161625	9.43798325	9.43798325	9.43798325	-1.44006675	9.43798325	0.60581125	3.94027925	3.20925325	9.43798325	2.26887325	9.43798325	-8.39395075	-8.27996375	-0.20945475	4.78233325	4.83134325	2.36827325	1.62322925	3.41388625	9.43798325	9.43798325	2.99125325	9.43798325	1.60431925	1.87049325	6.85141625
32803	7.331867	7.331867	7.331867	7.331867	7.331867	7.331867	7.331867	7.331867	7.331867	7.331867	-5.071955	-5.203215	7.331867	7.331867	-0.805279	-1.360423	7.331867	7.331867	3.731319	1.509922	3.67128	7.331867	2.583584	7.331867	7.331867	7.331867	0.730194	3.150974	7.331867	7.331867	1.784973	7.331867	2.663772	7.331867	-5.279233	-5.106135	-0.520513	7.331867	7.331867	7.331867	7.331867	5.605095	7.331867	7.331867	3.507282	7.331867	1.971985	4.084527	7.331867
34008	8.283601	6.396931	5.336791	-0.222052	8.283601	2.344178	8.283601	8.283601	8.283601	8.283601	-11.267325	-11.188441	8.283601	7.638061	-3.016564	-1.670619	5.436048	8.283601	4.383491	-0.360198	1.491819	6.572545	0.543391	8.283601	8.283601	8.283601	-1.180665	1.635873	1.187141	1.965299	8.283601	8.283601	1.592046	8.283601	-11.321338	-11.358586	-0.019141	8.283601	2.824865	1.185791	0.169071	0.787309	8.283601	8.283601	2.841821	8.283601	7.740083	1.740197	8.283601
36833	8.0987825	8.0987825	2.5303465	0.2605565	8.0987825	4.0607725	8.0987825	7.4022075	4.1604055	8.0987825	-10.3972215	-10.6249575	2.8967725	6.4371085	-2.8886135	-2.5224945	8.0987825	8.0987825	4.5088775	1.6086055	2.6984625	8.0987825	1.0763225	8.0987825	8.0987825	8.0987825	-1.8889555	8.0987825	1.4550125	5.1783155	2.9116255	8.0987825	3.2615625	5.2020465	-10.5331885	-10.4045685	-0.5781315	8.0987825	4.5286125	2.5276525	2.0051855	1.2207955	8.0987825	8.0987825	8.0987825	8.0987825	1.2927925	2.7989895	8.0987825
19205	3.64305975	1.34115675	2.91276075	-0.51337925	5.83695675	0.70150075	11.93579175	7.28433675	6.15675475	11.93579175	-7.51253825	-7.40618625	6.30463875	7.59850775	-3.24439925	-1.39588625	11.93579175	11.93579175	3.22039175	-0.16409625	1.00468175	7.39064875	1.99551875	11.93579175	5.48400575	5.00034775	-2.19095325	3.67141375	-2.09709625	0.11446075	0.09559275	1.65296975	1.96958775	4.76998175	-7.42074125	-7.48036325	-2.29863825	5.12116175	1.60980275	0.31173375	0.21818175	1.42252175	6.90528175	11.93579175	2.68316375	11.93579175	2.09226675	3.73673175	5.05132375
21088	8.64187125	2.37105125	2.58439925	-1.19331375	9.56572625	1.22884125	7.96334025	9.56572625	9.56572625	9.56572625	-7.67010175	-7.63942975	9.56572625	5.59518625	-2.16740875	-0.75353375	9.56572625	9.56572625	4.86615225	-0.42724875	2.31186225	9.56572625	3.71412225	9.56572625	9.56572625	9.11939925	-3.12320575	4.05835625	-0.48790675	1.34030425	9.56572625	9.56572625	1.35480225	9.56572625	-7.49070275	-7.51086175	-1.66296075	9.56572625	2.07504625	0.67823325	0.25806625	-0.57191775	9.56572625	9.56572625	8.87509025	9.56572625	2.24222125	3.26100825	3.04928125
28884	9.646119	3.728665	4.838261	-0.230071	9.646119	0.853053	9.646119	9.646119	4.120009	9.646119	-9.954528	-5.135371	3.979482	9.646119	-2.774541	-1.066888	9.646119	9.646119	3.722676	0.409087	1.484909	6.483819	3.376634	9.646119	9.646119	4.627799	-2.102501	3.713216	0.207295	1.461301	2.329183	4.267365	1.544822	4.931719	-10.210391	-10.101974	2.544022	9.646119	2.380334	1.904813	1.104812	-0.173481	6.607842	9.646119	9.646119	9.646119	4.287976	3.407483	4.276829
32301	3.47372975	1.42386775	3.29035375	0.10131975	7.36208775	0.85501975	12.28309775	5.28934975	6.47965775	12.28309775	-7.11690025	-7.12379525	5.70329475	4.99612575	-2.39859825	-0.50329825	12.28309775	12.28309775	3.01973475	0.08642175	0.83275575	6.67331775	1.47156675	12.28309775	12.28309775	4.31871775	-1.81868425	4.45101275	-1.74640225	0.80609675	0.57740375	2.22163875	1.97506275	5.03502375	-7.12863025	-7.24430325	-1.71084025	5.08118575	2.00737375	0.73873475	0.72427175	0.34934375	7.32733775	12.28309775	4.98644775	12.28309775	1.51705775	3.26979775	6.11242475
32640	4.30641475	0.49260575	2.53179975	-0.73974125	5.21105975	0.26944475	8.42117975	8.42117975	8.42117975	3.00797175	-6.18150225	-5.71713525	8.42117975	1.88485575	-2.62705025	-1.88606125	8.42117975	6.98118975	3.45218975	-1.68590825	-0.23902425	1.77773975	1.34539975	2.95691175	8.42117975	3.79712175	-3.03252725	8.42117975	-1.10612825	1.87135975	0.81841975	0.64013975	0.92770275	3.46918975	-6.05297525	-5.79572225	-3.46084025	8.42117975	7.86362975	-0.59242525	-0.19642925	-1.68132525	5.22709975	8.42117975	2.03130275	8.42117975	1.36353975	6.29123975	3.07042175
33486	3.14716275	1.68083175	3.29575975	0.07138275	6.59744975	1.54338775	11.37676975	11.37676975	3.83623475	11.37676975	-5.96987025	-5.97828025	4.86536375	6.39969975	-2.38732725	-1.19674525	11.37676975	11.37676975	3.84978975	0.02244375	0.83939575	9.04461975	1.56233775	11.37676975	8.32188375	4.31139975	-2.36018025	6.96809975	-1.48498225	1.36086475	0.73396675	2.27744275	1.70900175	7.99655975	-6.05723825	-6.00722325	-2.46209125	5.97063375	1.47202075	0.86124175	0.29619175	0.54676775	8.92151575	11.37676975	1.92513475	11.37676975	1.87798875	3.87417175	5.78053675
33518	3.76066925	2.55841325	4.70893125	0.24029125	10.85375125	0.89300125	10.85375125	8.55142125	6.15057125	10.85375125	-9.31913275	-9.39640475	5.83943825	8.62940925	-2.21472875	-0.21068875	10.85375125	10.85375125	3.82724625	0.65170425	2.38795125	8.63072125	1.67007925	10.85375125	9.82385525	3.91172325	-1.77635675	6.69219925	-1.53855175	1.42183425	1.34861325	3.54165525	1.52173925	10.85375125	-9.34615875	-9.39101675	-1.77004475	8.06176125	1.77630125	1.02859825	0.48367825	1.62661625	7.85213125	10.85375125	7.16575525	10.85375125	4.01684525	5.20410125	6.46367525
34954	8.58875225	1.61161725	2.57924625	-1.95558575	4.68658825	0.46445425	7.66593225	8.58875225	8.58875225	8.58875225	-6.66479775	-6.78095775	8.58875225	8.58875225	-2.44226775	-0.23417875	8.58875225	8.58875225	3.14973025	-0.61120775	1.15814225	8.58875225	6.10522825	8.58875225	8.58875225	8.58875225	-2.65052075	8.58875225	-0.80089075	1.57921925	2.17235225	8.58875225	2.23505225	8.58875225	-6.72148375	-6.72742475	-1.68796575	8.58875225	1.43042225	-0.00821375	0.02413525	-0.18005775	8.58875225	8.58875225	4.97802225	8.58875225	2.32408425	6.08399225	2.25995925
7721	3.433157	1.331625	2.697756	-0.426987	3.698675	0.227776	11.035391	5.571398	4.461681	11.035391	-8.580164	-8.60214	1.885171	6.266501	-2.906637	-2.380874	9.813471	11.035391	3.362665	0.773399	0.925715	4.825716	2.021532	11.035391	4.266221	3.413351	-2.406862	3.167691	-1.681825	0.603537	0.572302	1.486654	1.769825	5.301681	-9.169376	-8.959297	-2.258461	6.958051	1.977234	0.409359	1.004217	0.45006	7.351141	11.035391	2.787386	11.035391	1.202191	3.169436	3.670714
[truncated: 335 more columns]
