# Supplementary material for: Developing a Prognostic Micro-RNA Signature for Human Cervical Carcinoma
Source: PLoS One. 2015 Apr 16;10(4):e0123946. doi: 10.1371/journal.pone.0123946 (PMC4399941; doi:10.1371/journal.pone.0123946)
Supplement: S6 Table — NanoString data for 87 FFPE cervix samples. (TXT) [file pone.0123946.s006.txt]

	X20110714_Christine1_1065_05	X20110714_Christine1_1104_06	X20110714_Christine1_1969_07	X20110714_Christine1_2000_08	X20110714_Christine1_248_02	X20110714_Christine1_2821_09	X20110714_Christine1_3166_10	X20110714_Christine1_3631_11	X20110714_Christine1_3839_12	X20110714_Christine1_497_03	X20110714_Christine1_84_01	X20110714_Christine1_899_04	X20110714_Christine2_3981_01	X20110714_Christine2_4221_02	X20110714_Christine2_4436_03	X20110714_Christine2_4918_04	X20110714_Christine2_5007_05	X20110714_Christine2_7547_06	X20110714_Christine2_7721_07	X20110714_Christine2_8535_08	X20110714_Christine2_9257_09	X20110714_Christine2_9268_10	X20110714_Christine2_9423_11	X20110714_Christine2_9693_12	X20110715_Christine3_10209_01	X20110715_Christine3_10210_02	X20110715_Christine3_10345_03	X20110715_Christine3_10718_04	X20110715_Christine3_10755_05	X20110715_Christine3_10831_06	X20110715_Christine3_10854_07	X20110715_Christine3_11633_08	X20110715_Christine3_12257_09	X20110715_Christine3_12638_10	X20110715_Christine3_13160_11	X20110715_Christine3_15232_12	X20110715_Christine4_16366_01	X20110715_Christine4_17132_02	X20110715_Christine4_17348_03	X20110715_Christine4_18014_04	X20110715_Christine4_18267_05	X20110715_Christine4_19205_06	X20110715_Christine4_19225_07	X20110715_Christine4_19245_08	X20110715_Christine4_19557_09	X20110715_Christine4_19640_10	X20110715_Christine4_19861_11	X20110715_Christine4_20082_12	X20110719_Christine5_20695_01
hsa-let-7a	14.5521287060661	14.1066447235599	14.4448207830894	14.3646134671067	13.9331373682567	14.2644426002266	14.4688785538194	14.6719832720919	14.551047315546	13.0289420433224	14.4846970430787	13.4148173446888	13.3527331494979	13.6194175960483	14.2746693420739	14.4521125145739	13.8289298276515	10.6339034093485	14.7176228778684	13.3683700428947	13.8210763778893	14.4910388459539	13.7208855035937	12.2497060569697	15.3895305137769	15.5412176417361	14.3739526553702	14.3704830831849	15.597208742261	14.7511778994712	15.2539582527744	15.1224235953542	15.3941612084452	15.2093391274405	14.682775179067	14.9896162448292	14.4835638881251	13.7841235960249	12.5090326863065	14.8243621335695	14.8905017928743	14.9877081232168	14.7207252189857	15.2709522748184	13.6147098441152	14.072216362479	14.6148823499494	13.8437248062992	14.3677559994545
hsa-let-7b	13.1302487840507	13.2280670910827	13.4831859719367	12.6345841934937	14.1090960637072	12.6843103111243	13.6621120163109	13.6000290339514	12.8535045010213	12.7764330324447	13.3370643386847	13.5217231126579	11.7030383889864	11.8657332708518	11.7801296196253	12.3509391815464	12.8175832886776	13.4146852358072	12.833087738422	12.3140167039014	12.5053153561362	12.7204580383933	12.5347892114803	11.7073591320809	12.3780238509255	13.4256093119391	12.596888567028	12.914571997649	12.9994715725327	11.9581901836937	13.0796514441448	13.2398968224459	11.827739648807	12.4048754550152	12.3674147512468	12.6882503091332	12.9908130791536	12.2632692003727	12.8141818841903	12.7021726853655	12.7609278136198	11.7498694273968	12.9819239873173	13.2892984719035	11.6483575820097	11.4691330198296	12.4215389068483	11.8963324039099	12.5415806599912
hsa-let-7c	12.7881065459652	11.0437108633472	11.9621730311097	10.9001120629775	11.0794847838268	11.3157156580222	11.742309436084	9.43879185257826	9.37937836707126	11.1019756709492	12.2188659100697	11.8037275265531	9.25266543245025	11.7536346188534	12.0272148851598	12.5957236941016	9.403012023575	8.80413102118332	12.7196027278356	9.41574176829009	12.1783536235129	11.5240519187178	9.73809225962049	9.59618975614441	10.8849336479498	9.66888498426625	10.1510165388922	9.40726776424473	10.1786648510065	11.2986354067342	10.7854524681585	11.4858293087019	10.2784494582205	10.1344263202209	11.6348110501717	12.4244287640378	10.5352753766208	8.63299519714296	6.68650052718322	11.7210991887072	10.8097681287104	13.1013191544233	10.5717526435035	9.84077792359505	9.04439411935845	11.1078709142796	12.1299269335104	10.9439799143437	11.7632123668144
hsa-let-7d	12.3503867423128	11.8676648483807	12.0478055540076	11.5502658068687	11.9336906549522	11.4109812670438	11.5264992391366	12.5710415476011	11.8525295094042	11.1736771363034	12.0182001788132	12.3199543106869	11.2917462808339	10.8407779235951	11.2252074369435	11.6834332928354	11.4173251176799	9.73301532168596	11.3782948559119	10.8501868376458	11.0175044011094	11.518161355757	11.1401907031918	10.1045987535644	12.1858046151085	13.2631224582639	11.4858293087019	11.57931593758	12.5347892114803	11.8129794712515	12.3137333502638	12.2039597032395	12.6926155016946	12.3611213347348	12.0094787458881	11.9596397643642	11.7465143211385	11.3690520070014	11.0112272554233	11.4988492065317	12.0175044011094	11.1623913287569	11.8431359111114	12.047123912114	10.7968507952672	11.007027266894	11.3476213685681	10.7515440590891	10.9964734887332
hsa-let-7e	9.2336196767597	8.74819284958946	10.7747870596012	9.31741261376487	9.75655632252409	9.94544383637791	9.52160043972373	10.7021726853655	10.2807707701306	9.64925617751731	10.5717526435035	10.0781508077346	9.49385544924082	9.76652890859886	9.39446269461032	10.2946207488916	10.5764843467969	0	10.2419831496943	9.90839262077375	9.68825030913318	10.2796105810525	9.49385544924082	7.83920378809694	6.68650052718322	0	10.0292872269682	9.32192809488736	6.24792751344359	8.24317398347295	10.4062050054189	10.3531468254981	11.3706874068072	9.1006623390052	9.84705734609134	10.0606959316876	10.1395513523988	9.84392105128904	0	9.2336196767597	9.92184093707449	9.88874324889826	8.98868468677217	9.92332748541919	7	9.35314682549808	8.13955135239879	5.39231742277876	6.55458885167764
hsa-let-7f	11.1686721181322	10.4470832262097	11.1163439612375	11.3481748675356	10.8917837032183	11.3509391815464	10.8872206154684	11.4330637651221	11.585432051593	10.4584066132365	11.9908130791536	10.4522412404308	10.652844973002	10.6054795180617	11.270295326472	11.6501542136751	10.7108064336994	9.37937836707126	12.0454183970308	10.4584066132365	11.2544381482673	11.5971214287896	10.8780509127285	9.93516504960369	11.7788984760084	11.1953722074027	10.3106127816595	10.0728025345442	11.8017083589165	11.334831928118	11.5381889320524	10.6483575820097	11.91288933623	12.0881256921882	10.7270695580237	11.1705510353167	10.1150436501617	10.1382718001722	8.90689059560852	10.8494051009478	10.9469062744564	11.4465664090661	10.1848753429083	11.3370643386847	10.4083297407674	10.8233672400462	10.7598881832218	9.97297978606629	9.8008998999203
hsa-let-7g	12.2576824807088	11.5028318040667	11.5225815312548	12.4223276239746	11.2221911384563	11.9527412471865	11.6541884730595	13.0157634873699	12.4820516290339	10.5507467853832	11.7090838125503	11.5386739530827	11.9472716524603	11.7410455770098	11.7719020806977	11.9362698576022	11.9311068330293	10.2395985292491	12.4468248407803	11.3387363825739	11.6768386064742	11.5454471816781	11.6573184495813	10.8501868376458	13.0794847838268	12.6662240028032	12.0834793273318	11.6799198785184	12.8853150610494	12.5090326863065	12.2827988586835	11.8925428166486	12.4787696194758	12.4367115421372	12.9724413665635	11.6050164479114	12.6483575820097	12.9184905922923	10.3923174227788	12.1401907031918	13.0791514054219	12.4046093978377	12.2428763671664	12.2479275134436	11.418379719365	12.1969094425411	12.4486325677306	11.5636729598275	11.3236177632916
hsa-let-7i	11.2888660741658	11.44759985828	11.115693952197	12.5610492266997	12.1975238782578	11.2324209271761	11.3208005488816	11.7640422173066	10.8948177633079	11.2324209271761	11.6279897843157	11.6515002206527	11.3314768218596	10.4777582664439	10.6697708885255	10.5783726913608	11.2877123795494	12.3409627642517	10.5333297323058	11.7287708495427	11.2360141919001	11.4573808790725	11.4367115421372	11.3723209548673	10.753216749179	11.8769005910403	11.5347892114803	11.1630206395808	11.7077904955288	11.283088353024	11.5092801680879	11.1636496760158	11.4802853209364	11.2288186904959	11.3542493819452	10.871135184243	12.1494295900567	13.1702380523366	11.3106127816595	11.0347989625773	11.4496645384762	9.79766152585376	11.2354159356025	11.4194335507054	11.2842457498297	10.7598881832218	11.0801513096141	10.9765641234153	10.6375305515253
hsa-miR-1	0	0	0	0	0	0	4.24792751344359	0	3.32192809488736	4.70043971814109	0	0	0	0	0	0	0	0	5.85798099512757	0	0	0	0	0	0	0	0	0	0	0	0	0	0	0	0	0	0	0	0	0	0	0	0	0	0	0	0	0	0
hsa-miR-7	0	0	0	0	0	0	0	0	0	0	0	0	0	0	0	0	0	0	0	0	0	0	0	0	0	0	0	0	0	0	0	0	0	0	0	0	0	0	0	0	0	0	0	0	0	0	0	0	0
hsa-miR-9	0	9.95274124718649	6.75488750216347	0	10.2900188469326	5.52356195605701	7.83289001416474	12.0143692422351	5.70043971814109	6.71424551766612	0	7.18982455888002	8.11374216604919	8.13442632022093	5.55458885167764	7.34872815423108	8.38801728534514	0	6.24792751344359	7.62935662007961	8.40087943628218	7.44294349584873	6.18982455888002	0	0	9.28771237954945	8.69348695749933	0	10.3837042924741	6.68650052718322	6.08746284125034	6.33985000288462	0	7.07681559705083	6.4594316186373	8.98013957763916	0	0	0	0	8.94836723158468	5.88264304936184	8.74483383749955	9.09011241966429	7.35755200461808	8.07146236255662	7.37503943134692	5.04439411935845	0
hsa-miR-10a	0	4	9.65642486327778	8.89481776330794	6.02236781302845	7.28540221886225	7.49185309632967	8.06608919045777	7.20945336562895	7.88874324889826	8.59618975614441	9.84705734609134	7.4757334309664	8.2240016741981	7.7279204545632	7.16992500144231	8.76487159073609	9.01402047031493	7.79441586635011	7.82654848729092	8.41362792902417	6.91886323727459	7.04439411935845	7.45121111183233	6.71424551766612	0	9.20945336562895	6.61470984411521	0	7.27612440527424	11.930367747439	9.06608919045777	9.43671154213721	0	8.84235034341381	8.56985560833095	11.0299773465896	12.5686686933805	0	10.0808175276083	9.403012023575	7.78790255939143	7.79441586635011	7.61470984411521	5.12928301694497	8.65105169117893	8.90388184573618	0	6.68650052718322
hsa-miR-10b	0	6.44294349584873	6.37503943134692	0	0	6.14974711950468	7.65105169117893	7.14974711950468	7.58496250072116	5.20945336562895	0	7.88874324889826	7.19967234483636	5.24792751344359	6.33985000288462	5.55458885167764	6.39231742277876	7.5077946401987	8.13442632022093	7.43462822763672	4.8073549220576	0	5.4594316186373	6.5077946401987	0	0	6.98868468677217	7.66533591718518	4.64385618977472	4.64385618977472	6.83289001416474	0	0	0	7.92481250360578	7.17990909001493	6.44294349584873	9.55842071326866	8.13442632022093	7.467605550083	8.77478705960117	8	8.01122725542325	0	6.3037807481771	6.3037807481771	6.74146698640115	3.16992500144231	5.24792751344359
hsa-miR-15a	11.4067364826917	11.3459595964041	10.6741922681457	10.270295326472	10.9787104591064	9.59991284218713	11.0907740546408	11.7245138531199	10.7944158663501	10.7698378436294	9.75321674917896	11.4918530963297	10.2819300269554	9.83130724380205	8.59245703726808	10.9621730311097	11.2986354067342	12.5186531556734	9.05528243550119	10.3185428097027	10.902375114486	9.9469062744564	11.3998119593257	9.36413465500805	9.3037807481771	11.958552715431	11.6110247973074	11.3303567169579	11.2167458581953	10.7944158663501	12.1321783809155	10.3793783670713	11.8722901102881	10.6211361132746	10.3353903546939	10.1484765821783	11.1667907507182	11.7334390828994	10.4614794472862	10.6733090755617	10.9858419370033	9.4797802640291	10.9447120610435	11.5171772526895	10.2772874001304	9.72109918870719	10.9643408677924	9.64024493622235	10.791162888555
hsa-miR-15b	10.91288933623	10.4220647661728	10.958552715431	10.129283016945	11.2467405984931	10.1686721181322	11.9886846867722	13.2064039139738	11.5493033685136	9.48784003382305	8.83289001416474	11.2632692003727	9.07948478382682	10.635718120331	10.9701058906122	11.0306671362469	10.7047682393626	9.56795607541547	9.86573327085176	10.0457596613827	10.1279943209764	10.2842457498297	10.3826240265749	6.20945336562895	10.0334230015375	12.1836353814732	9.8703647195834	10.8902642770211	11.929258408637	10.4948555844912	11.2567983860794	10.9556499075284	11.4231159101471	11.3442959079158	10.8360503550581	10.9432473959016	10.2900188469326	10.6943578872215	0	10.0834793273318	10.5517082616207	9.03066713624694	11.0028150156071	11.2508905357233	9.30606168942834	9.85953478638265	11.3404064908533	10.2082343583398	9.98013957763916
hsa-miR-16	13.8257538328831	12.8259525375237	13.1011549786005	13.678820179524	13.3302166426784	12.7675637662868	14.142984536274	14.9022337777197	13.8864586957037	12.6878130625649	12.7807447976778	13.9510114513918	13.2220401578648	12.4885933338354	12.2398968224459	13.7490313820402	13.7719020806977	15.4279020600063	12.1437020768579	13.1935253605012	14.0711271249483	13.0977029635247	14.9000648783021	12.189206834597	12.5211096436513	14.4737057496194	13.1630206395808	13.8850290106785	14.2080819099811	13.7559307410844	14.4242975323971	13.2748149144508	14.3123866599611	14.5970632168727	13.3456824481868	13.1103201736097	13.3264294871223	14.2519261574964	13.0513788996875	13.2930405002447	13.2243032093734	12.0854724591813	14.0757298277269	13.6995724532873	13.02669633425	12.5053153561362	13.9556499075284	12.9179314442816	13.6092941860707
hsa-miR-18a	0	5.83289001416474	0	0	0	0	0	5.16992500144231	0	5.4594316186373	0	4.90689059560852	0	0	0	0	0	0	0	2.58496250072116	3	0	3	0	0	0	0	0	0	0	0	0	0	7.11894107272351	0	0	0	0	0	0	4.08746284125034	0	0	6.39231742277876	0	5.32192809488736	0	0	0
hsa-miR-18b	0	3.58496250072116	0	0	0	0	0	7.06608919045777	2	0	0	3.70043971814109	0	0	0	0	0	0	0	3.16992500144231	0	0	0	0	0	0	0	0	0	0	0	0	0	0	0	0	0	0	0	0	0	0	0	0	0	0	0	0	0
hsa-miR-19a	5.52356195605701	7.70043971814109	4.85798099512757	7.49984588708321	0	0	5.24792751344359	8.14465824283188	6.44294349584873	6.18982455888002	4	6.12928301694497	6.35755200461808	6.94251450533924	5.64385618977472	4.8073549220576	5.35755200461808	7.08746284125034	5.28540221886225	7.02236781302845	5.78135971352466	5.75488750216347	6.79441586635011	5.28540221886225	0	0	5.90689059560852	8.32192809488736	8.54303182025524	6.8703647195834	7.4093909361377	4.64385618977472	0	8.49984588708321	6.28540221886225	2	6.78135971352466	8.1548181090521	0	7.11894107272351	8.35755200461808	7.15987133677839	6.28540221886225	9.2045711442492	7.49185309632967	8.33539035469392	6.78135971352466	6.85798099512757	1.58496250072116
hsa-miR-19b	10.8360503550581	11.7291958591321	10.5980525001616	11.1465686757408	10.4828079567267	9.876516946565	11.6899979714194	13.137471503352	11.7355560239115	11.1111356702347	9.86418614465428	11.0409745988173	11.1039434298916	10.5225815312548	9.90388184573618	10.9650627567446	10.7623820387104	12.1671044823799	10.3663222142458	11.2673719312653	11.1221809012598	10.7813597135247	10.9001120629775	10.4908508767403	10.1984450414524	12.1854949242109	10.7895336449704	11.7125270004398	11.5769566647061	11.1013191544233	11.3185428097027	9.97871045910636	11.748612176737	10.6829945836817	10.5255208090951	10.0457596613827	10.3398500028846	11.4978518369511	9.70390357344466	10.5555477716471	11.3755825124905	10.380461065089	11.1478408936723	12.1882797519641	10.5933911227917	10.515699838284	10.8826430493618	10.6082548219779	10.5459297690855
hsa-miR-20a+hsa-miR-20b	13.1774195379892	13.7980667203631	12.6339034093485	11.4361909954814	12.4845711809158	8.66177809777199	11.0007042690112	12.7399915146842	11.4008794362822	12.233919208587	9.76487159073609	12.9957671508778	10.7927902943011	11.3037807481771	10.1059085085712	11.3831642606351	10.9285183752579	0	7.6724253419715	10.7870863245516	11.616548843779	11.8025163651212	11.286557761608	9.4262647547021	12.9236988832951	15.543636039823	12.3766680618577	13.8928273812389	13.9912560992833	12.298062567719	12.7270695580237	12.1608168496735	14.1377116390155	12.9853082972559	11.5357613779867	11.2544381482673	12.0457596613827	11.1984450414524	0	11.5947911180893	12.5085375953473	11.243173983473	12.2497060569697	13.6475708515507	12.0667619323869	12.6031626795344	12.8249587405285	12.5369756656106	12.443202577297
hsa-miR-21	14.9804966361835	13.3009244909763	13.6727568055091	14.8225210407812	14.4191701650285	14.3016390855924	14.8913090544097	13.9773693735443	15.108075178115	14.2661276922568	14.1891296004611	14.2110517511816	15.6427850420036	14.3843790481296	13.7279204545632	14.5119996694415	15.7121239266763	15.7756102807595	12.6790401863931	14.9963410767244	15.1894385121996	14.5608104687279	15.2735042339622	13.8409745698219	14.4433321005759	15.8040805905256	15.6396233406525	14.3192487328175	15.1233131245687	14.9458095849008	15.3868055587686	14.3929211029776	16.2177494853504	13.535639892993	14.9231881865625	14.6884688827327	15.2824007090906	16.8572399272902	15.4224918857836	15.6308643317622	14.9249052665083	11.595257481449	14.9601829818319	16.0228229184597	14.5421854875022	13.579787329527	14.5117526537674	13.5738838306565	14.3788367132106
hsa-miR-22	10.609178738142	8.17990909001493	8.51963625284321	9.49385544924082	8.45532722030456	9.29001884693262	10.5868397879618	8.72451385311995	9.58496250072116	9.35314682549808	9.04165915163721	9.32192809488736	10.2888660741658	9.35755200461808	8.99717948093762	8.3264294871223	11.0341111460966	12.01471792986	10.1019756709492	10.075479149488	8.07681559705083	8.7714894695006	9.63481105017172	9.38586240064146	9.50581155391959	10.5478585060584	10.7082217300384	10.661778097772	8.81378119121704	9.92925840863697	9.78463484555752	10.3049216695817	9.79116288855502	10.0042204663182	10.1433832139898	9.63843591399047	10.3026389237876	10.6978363579624	11.6899979714194	10.0084286220706	10.0279059965699	9.98726401207254	10.0967151544885	10.9571020415623	10.5439984501345	9.93516504960369	9.4655664048094	10.1318569606088	10.5077946401987
hsa-miR-23a	11.8201789624152	12.1500645790815	11.8906442836191	11.5328429109613	12.135388651579	12.4653113088772	12.2103669456326	12.3958018713897	11.5497846679479	11.5693809595223	11.9509203520301	12.1783536235129	12.262388523751	11.2567983860794	11.4573808790725	11.873828574887	11.634357301138	11.4747199465265	12.7954309195411	11.9567391450591	11.9618114080872	11.9851303734669	11.7586396370246	10.0484868739923	12.4014128787142	13.6874850406512	12.7206717868256	12.655083445198	12.3592004851336	11.9373738201921	11.1221809012598	11.6379833037779	13.6941402040764	11.871135184243	11.6077926419192	12.2051823262286	11.1649069266757	11.7677706487767	9.60547951806167	11.6393407086522	11.6921795763125	12.5386739530827	11.9686667931952	11.8811139606751	10.7582232147267	11.0361736125535	11.4252159032994	10.6847486204216	11.3292357417338
hsa-miR-23b	11.2992080183873	11.0161118382205	10.8993569229231	10.3185428097027	10.8447057644119	11.2720465243899	11.1560830762887	10.7813597135247	10.0084286220706	10.4988492065317	11.6794800995054	11.3409627642517	9.47775826644389	10.4604558963096	10.4199601778479	10.8233672400462	10.3083390301394	0	11.5512276035983	9.34651373316563	11.4067364826917	9.98156728190301	9.98013957763916	8.35755200461808	11.2644426002266	3	10.0808175276083	7.85174904141606	10.0701209444768	9.88264304936184	10.2946207488916	10.6591039634737	10.0552824355012	10.0416591516372	10.7747870596012	11.6825557410803	9.12153351734003	9.46964181723952	0	10.0347989625773	10.2143191208008	11.3874788658424	9.42206476617281	8.5274770060604	9.09803208296053	9.62388149001346	10.3037807481771	9.23601419190008	9.57175264350355
hsa-miR-24	12.9036935903642	12.2606255560682	11.6947931549999	12.3712321283696	12.4291451704787	12.0532471259124	12.8987903083812	12.7357675472666	11.5068034377956	11.44759985828	12.1780423288648	11.9628960053373	12.9452609273392	11.3831642606351	11.3525952311343	11.9520131648895	11.7578066721972	10.3060616894283	11.9964734887332	11.7706638929168	12.0874628412503	11.8431359111114	11.6206780421354	10.4553272203046	13.1212097164093	13.7166051413354	12.6302671250268	12.3247431104944	13.1907506496624	12.288289342181	11.728345714711	12.2928967554092	13.3974072443754	13.1034517417161	11.9487322398196	12.8984124416842	11.3492812288175	12.0136716140586	10.0887882387169	11.5152070304088	12.2124963851939	11.8313072438021	11.9432473959016	12.2273150999055	11.2825093062408	11.0437108633472	12.0220209696464	11.0748104611605	11.8340759534349
hsa-miR-25	10.3674147512468	11.3853231761759	10.1661630826461	10.103287808412	10.1254134704833	10.075479149488	10.1972166931101	12.163335192082	11.1867332891289	8.94544383637791	8.62570884306447	11.0973737689902	9.62753388447279	9.62388149001346	10.211888294546	9.22881869049588	9.21431912080077	13.2620948453702	8.91587937883577	10.129283016945	9.91737207947684	9.66711154207503	10.3431857154479	9.54882190845875	9.85174904141606	11.7159619902551	10.4314976042581	10.8634119589416	11.2761244052742	10.6238814900135	10.7665289085989	10.3083390301394	11.7270695580237	10.7253662578956	10.467605550083	10.4787696194758	11.1661630826461	10.9943534368589	11.3043513216632	10.5264992391366	10.8185821774809	8.92184093707449	11.0694497674278	10.9166259222112	10.5545888516776	9.97584796800678	10.2082343583398	10.5698556083309	10.0647427647503
hsa-miR-26a	14.3659806266887	13.3880172853451	13.8007988106836	13.9806751323224	14.0567223778309	13.0401184507648	11.7138160802345	13.3659122994708	12.9087678828492	13.5839054521642	14.5037015336962	13.2951949558807	12.9112047099772	13.3972735315025	13.0743087414403	12.94781954602	13.075479149488	12.2937590096679	14.4665226130327	12.4085951127981	14.4557767080254	13.7415723195185	13.0045716151677	12.7161764058074	13.9688467588963	14.7119357870405	13.2771420770337	12.6566483117474	13.6384359139905	13.9155993254444	13.7739633684336	13.5159461791095	13.4022126727146	12.9514668619328	13.7801296196253	12.932030157887	13.4518550283978	13.7735513464285	13.2141673140935	13.9981496564564	13.1778866563488	14.4763664973862	12.7157475428314	12.6613327527952	12.7043359711823	13.2836671674915	13.1806861948228	12.9061389961954	13.5291865052509
hsa-miR-26b	10.4231159101471	8.16490692667569	9.94982671075911	10.3837042924741	8.51569983828404	9.16741814583174	8.37937836707126	8.86418614465428	8.45532722030456	9.59058704991503	11.2790301364496	10.515699838284	8.86108690599539	9.65105169117893	9.49385544924082	8.63662462054365	8.63662462054365	7.08746284125034	10.5943246039248	8.53915881110803	9.86573327085176	9.45738087907253	9.97297978606629	8.82336724004623	9.44501484586842	8.84549005094438	8.25738784269265	8.96000193206808	9.36194377373524	10.2656150464845	9.59245703726808	9.51569983828404	8.64745842645492	10.3619437737352	9.87958324961278	8.467605550083	9.94982671075911	9.90538700501813	6.68650052718322	10.0389189892923	9.39016895620018	10.8462739113499	8.88874324889826	8.02236781302845	8.88264304936184	9.88569637333939	9.33315535031062	8.35314682549808	8.84549005094438
hsa-miR-27a	9.35093918154643	10.1228279948077	8.10852445677817	8.80413102118332	9.15734693536284	8.84862294042934	8.88569637333939	8.62935662007961	7.90689059560852	8.95128471496697	9.66355810421727	7.56985560833095	9.7797193551434	9.25266543245025	9.04439411935845	8.01680828768655	9.26209484537018	0	10.5840229402575	8.82017896241519	9.25266543245025	9.43671154213721	9.32418054661874	8.12412131182919	11.1916761463524	11.3553510964248	10.1674181458317	10.8352609186275	11.1241213118292	9.62205181945638	8.55458885167764	9.01402047031493	10.61194694182	10.5048189876328	7.89481776330794	9.57553924683453	8.39660478118186	8.61470984411521	6.33985000288462	8.89481776330794	8.90086680798075	11.2300204357056	9.11634396123747	10.380461065089	9.17492568250068	9.96866679319521	8.64385618977473	8.91587937883577	10.0674343607565
hsa-miR-27b	0	11.0525680508042	10.5352753766208	11.8237652797897	0	13.3367854762038	13.2108235187808	13.1308922698066	12.4729446337796	11.2650289424582	12.6537407787066	10.4146852358072	10.5488219084588	12.1150436501617	12.664447284548	12.8805401343337	12.9158793788358	0	13.2804808103184	10.9151324489507	11.1978309980122	10.6174674652942	10.3454052467178	12.4810425749338	10.9196082386033	0	10.7347096202258	0	0	0	0	0	0	12.0265234425198	0	10.8462739113499	10.6724253419715	0	15.7697087306929	8.88264304936184	10.6293566200796	12.1901333218648	0	5.49185309632967	9.90839262077375	11.6124077931387	0	0	0
hsa-miR-28-3p	0	0	0	0	0	0	0	0	0	0	0	0	0	0	0	0	0	0	0	0	0	0	0	0	0	0	0	0	0	0	0	0	0	0	0	0	0	0	0	0	0	0	0	0	0	0	0	0	0
hsa-miR-28-5p	0	0	0	0	0	0	0	4	0	0	0	5.24792751344359	0	0	0	0	0	0	0	0	2.58496250072116	0	0	0	0	0	0	0	0	0	0	0	0	0	0	0	0	0	0	0	0	0	0	0	0	0	0	0	0
hsa-miR-29a	11.5439984501345	10.9344280406268	10.9571020415623	12.4468248407803	11.6741922681457	11.7077904955288	11.3398500028846	11.2951949558807	11.1072170755914	11.6724253419715	12.116993677547	10.6211361132746	11.6334493747135	10.9978851278291	11.0986900966736	10.0306671362469	11.2609195336629	12.3052067590087	12.732591435965	11.6124077931387	11.5206186805563	11.3286749273279	11.3032099489448	11.4604558963096	12.1907506496624	12.6526209346382	11.8229690904533	11.6838718686226	10.9801395776392	11.9046346216682	10.902375114486	10.5859014496908	13.1063993603051	10.5410966153495	11.9650627567446	11.8676648483807	10.9188632372746	12.742309436084	10.4614794472862	11.604553229079	10.9556499075284	12.3465137331656	10.6110247973074	11.9936460600166	11.4434616122274	10.7523806465529	10.4706588740606	10.9091430473399	10.9151324489507
hsa-miR-29b	0	4	4.64385618977472	8.81698362325538	5.88264304936184	8.27146302790437	7.07681559705083	7.17990909001493	6.95419631038687	8.38370429247405	8.76818432477693	6.3037807481771	7.78790255939143	8.12928301694497	8.07681559705083	3.8073549220576	8.12928301694497	5.78135971352466	9.39660478118186	7.82017896241519	7.01122725542325	7.2667865406949	7	9.18487534290828	6.71424551766612	0	0	4.75488750216347	0	6.74146698640115	5.55458885167764	0	5.49185309632967	3.90689059560852	6.35755200461808	6.32192809488736	5.35755200461808	7.84549005094437	0	6.97727992349992	3.16992500144231	8.72109918870719	0	7.19967234483636	7.64385618977472	7.55458885167764	0	5.24792751344359	0
hsa-miR-29c	5.24792751344359	8.20945336562895	7.69348695749933	9.32192809488736	7	10.4696418172395	8.90689059560852	9.34429590791582	8.66888498426625	8.62570884306447	9.24792751344359	8.54303182025524	9.17242750864548	9.11374216604919	9.3264294871223	8.78463484555752	8.86418614465428	9.82813648419411	10.6302671250268	8.98868468677217	8.91288933622996	8.41362792902417	7.90086680798075	8.79116288855502	5.6724253419715	0	7.7279204545632	7.16992500144231	8.22881869049588	8.57364718749332	9.09011241966429	7.10852445677817	8.15987133677839	0	9.23122118071119	8.56224242422107	8.24317398347295	10.468624042918	6.33985000288462	9.41362792902417	8.36632221424582	10.0834793273318	8.54303182025524	7.53915881110803	8.29001884693262	8.66533591718518	8.2240016741981	5.78135971352466	7.62205181945638
hsa-miR-30a	0	8.60733031374961	8.55074678538324	10.0834793273318	8.81698362325538	9.22158712126481	8.4262647547021	10.654636028528	9.83130724380205	8.72109918870719	9.31061278165953	8.91587937883577	9.80896417491926	8.25266543245025	8.2336196767597	8.81378119121704	9.33762190199251	12.3944626946103	9.37937836707126	9.0389189892923	9.37286506011259	9.24079133216196	9.05256805080415	9.54882190845875	1.58496250072116	0	7.77478705960117	7.03342300153745	7.68650052718322	8.41362792902417	9.5352753766208	7.91288933622996	10.0443941193585	0	9.19967234483636	8.04984854945056	11.319107575825	12.2772874001304	10.3564519702218	8.71424551766612	8.78135971352466	8.13442632022093	8.20945336562895	6.8073549220576	8.38370429247405	7.49984588708321	7.43462822763672	7.02236781302845	7.8008998999203
hsa-miR-30b	11.680799034573	12.0914353863236	11.5608104687279	12.1975238782578	11.6082548219779	10.8895039634115	10.6101020629997	12.8111739707213	11.2778685461768	10.5896511465148	12.0024634388925	10.8470573460913	10.8986013874039	10.8517490414161	10.8610869059954	10.8525295094042	10.9614496943982	9.73301532168596	11.5410966153495	10.5727002264873	11.2714630279044	11.1260591160707	10.5840229402575	10.4797802640291	12.7285582977867	13.1905963424756	10.9922302649659	10.6156296369681	12.1382718001722	11.9733386208004	11.624338545313	11.5882461520448	13.0816498677	10.8193807908646	11.9487322398196	11.5531492755985	11.4173251176799	11.6759570329417	10.4040771362412	11.6706562491184	11.6657800283295	12.2458497710237	11.2021238238305	10.3966047811819	11.0907740546408	11.0077281146323	11.2384047393251	11.3431857154479	11.495355392236
hsa-miR-30c	8.49585502688717	8.59245703726808	8.74819284958946	8.54303182025524	7.36632221424582	7.8008998999203	5.83289001416474	8.01122725542325	7.22881869049588	7.6724253419715	9.71424551766612	7.29462074889163	7.53915881110803	8.17492568250068	8.16992500144231	7.13955135239879	7.54689445988764	0	9.17741953798924	6.74146698640115	9.10590850857116	8.51175265376738	7.467605550083	7.58496250072116	10.5127404628035	0	7.48381577726426	6.6724253419715	9.15228484230658	8.40514146313634	9.18982455888002	7.82654848729092	8.61838550225861	9.31741261376487	7.76818432477693	7.4262647547021	8.04984854945056	9.33539035469392	6.96578428466209	8.38801728534514	7.65821148275179	10.1699250014423	6.70043971814109	7.45121111183233	6.52356195605701	8.48381577726426	5.90689059560852	6.35755200461808	8.49984588708321
hsa-miR-30d	0	7.65821148275179	6.70043971814109	8.2336196767597	8.05528243550119	7.63662462054365	6.2667865406949	9.33539035469392	7.467605550083	7.21916852046216	9.0389189892923	7.58496250072116	7.53915881110803	7.16992500144231	7.17990909001493	6.61470984411521	7.2667865406949	9.84549005094438	7.94836723158468	7.61470984411521	7.91886323727459	7.60733031374961	7.31288295528436	7.63662462054365	8.31741261376487	0	2.8073549220576	0	6.55458885167764	6.93073733756289	7.63662462054365	7.37503943134692	9.61470984411521	0	7.33091687811462	6.65821148275179	7.3037807481771	7.56224242422107	8.68999797141945	6.5077946401987	7	7.85798099512757	5.93073733756289	0	6.06608919045777	6.16992500144231	3.32192809488736	6.61470984411521	6.56985560833095
hsa-miR-30e	10.4726908392428	8.87958324961278	8.84549005094438	9.83130724380205	8.83920378809694	8.50382573799575	8.17492568250068	9.18239435340453	8.43045255166553	9.17990909001493	9.49984588708321	8.70735913208088	9.22158712126481	9.2045711442492	8.38370429247405	7.76155123244448	8.48784003382305	12.1305705628054	8.63662462054365	8.64385618977473	9.64385618977473	8.34872815423108	8.81057163474115	9.07681559705083	10.5603328342124	11.036860446673	9.33539035469392	9.17741953798924	10.7304701371842	9.69174351917128	9.81858217748086	9.81698362325538	10.7347096202258	9.11634396123747	9.75988818322183	8.95710204156229	10.5989829710361	10.813781191217	10.8895039634115	9.93957921431469	9.45532722030456	9.49185309632967	9.21431912080077	9.15228484230658	9.4093909361377	9.35755200461808	9.4858293087019	9.29232163280204	10.3026389237876
hsa-miR-31	9.91438513215544	0	0	9.90989308377004	7.20945336562895	4.16992500144231	9.41362792902417	4.16992500144231	9.96000193206808	7.69348695749933	7.12928301694497	7.04439411935845	9.58683978796183	8.87958324961278	8.91288933622996	10.2094533656289	10.8089641749193	10.5255208090951	8.32192809488736	10.1059085085712	7.90689059560852	2	8.43045255166553	8.87958324961278	0	10.047123912114	8.49585502688717	10.1085244567782	9.45532722030456	8.77807712953536	7.51569983828404	9.52943055414615	9.05256805080415	9.98156728190301	10.2167458581953	10.4696418172395	11.3575520046181	7.90689059560852	10.1598713367784	9.68123841177781	6.33985000288462	7.19967234483636	8.08746284125034	10.9016211583461	7.69348695749933	7.10852445677817	9.08480838780436	9.68825030913318	9.36850646150769
hsa-miR-32	0	0	0	0	0	3	4.08746284125034	6.93073733756289	6.20945336562895	3.8073549220576	0	3.16992500144231	5.08746284125034	6.04439411935845	5.39231742277876	5.64385618977472	5.88264304936184	0	6.8073549220576	4.58496250072116	4.75488750216347	5.70043971814109	5.70043971814109	6.75488750216347	0	0	0	0	0	0	0	0	0	0	0	0	0	5.70043971814109	5.88264304936184	0	0	5.61470984411521	0	0	0	4.85798099512757	0	0	0
hsa-miR-33a	0	0	0	0	0	0	0	0	0	0	0	0	0	0	0	0	0	0	0	0	0	0	0	0	0	0	0	0	0	0	0	0	0	0	0	0	0	0	0	0	0	0	0	0	0	0	0	0	0
hsa-miR-33b	0	0	0	0	0	0	0	0	0	3.90689059560852	0	4.24792751344359	0	0	0	0	0	0	0	0	0	0	0	0	0	0	0	0	0	0	0	0	0	0	0	0	0	0	0	0	0	0	0	0	0	0	0	0	0
hsa-miR-34a	10.0874628412503	8.73470962022584	7.84549005094437	9.76487159073609	9.35314682549808	8.71424551766612	8.67595703294175	9.94104760634058	8.7515440590891	8.48381577726426	8.42206476617281	8.2045711442492	9.37286506011259	9.27844945822048	8.7279204545632	8.90989308377004	9.91288933622996	8.21431912080077	8.8703647195834	8.1548181090521	8.74483383749955	8.58871463558226	9.02790599656988	8.63662462054365	10.4167975276061	8.70390357344466	9.74986942739684	8.2336196767597	10.3442959079158	8.21431912080077	10.0014081943928	8.91587937883577	7.16992500144231	7.74146698640115	9.09803208296053	8.51963625284321	10.2240016741981	10.4553272203046	9.68474862042163	9.55650605467193	9.09803208296053	8.58496250072116	8.94836723158468	7.44294349584873	8.22881869049588	8.29462074889163	7.8008998999203	8.87344411251538	9.49585502688717
hsa-miR-34b	0	4.58496250072116	0	0	0	5.12928301694497	5.35755200461808	6.2667865406949	4.64385618977472	3.4594316186373	0	4.8073549220576	0	0	3.32192809488736	0	4.32192809488736	8.09803208296053	5.7279204545632	5.04439411935845	3.4594316186373	4.08746284125034	4.70043971814109	6.4594316186373	0	0	0	0	0	0	0	0	0	0	0	0	0	4.24792751344359	8.48381577726426	0	0	0	0	0	0	0	0	0	0
hsa-miR-34c-3p	0	0	0	0	0	0	0	0	0	0	0	0	0	0	0	0	0	0	0	0	0	0	0	0	0	0	0	0	0	0	0	0	0	0	0	0	0	0	0	0	0	0	0	0	0	0	0	0	0
hsa-miR-34c-5p	0	0	0	0	0	0	0	0	0	0	0	0	0	2.58496250072116	0	0	0	0	0	0	1.58496250072116	0	3.8073549220576	0	0	0	0	0	0	0	0	0	0	0	0	0	0	0	0	0	0	0	0	0	0	3.70043971814109	0	0	0
hsa-miR-92a	11.1910592145317	12.3392933001801	11.8466656818997	11.0279059965699	12.3952663498391	11.3026389237876	12.4777582664439	13.4971033570169	12.5764843467969	11.7043359711823	9.5372184005386	13.0418302391015	11.775198728898	10.1522848423066	10.6429542234803	11.8193807908646	11.3815429511846	14.5020237282348	11.2401950539799	12.3182603437124	11.3481748675356	11.2550285698187	11.4189067312579	11.7193888209421	11.4377520723236	13.8976564112511	11.7099453802325	13.3762610765597	12.8494051009478	11.6697708885255	11.9377416200771	11.5774288280357	13.5652211076942	10.9957671508778	11.1541852092653	11.0354864512922	12.0251395622785	11.3864014236408	12.495355392236	11.0437108633472	11.5975870395862	10.1484765821783	12.4612236276134	12.7099453802325	11.9968265280207	11.1592406504117	11.8008998999203	12.0569763361782	11.5802585674998
hsa-miR-92b	0	4.8073549220576	0	0	0	0	0	6.58496250072116	4.4594316186373	1.58496250072116	0	6.5077946401987	0	0	2.32192809488736	0	0	0	4	0	4.8073549220576	2	4	0	0	0	0	0	0	0	0	0	0	0	0	0	0	0	0	0	2.58496250072116	1	0	0	0	3.90689059560852	0	0	0
hsa-miR-93	0	8.81698362325538	0	0	8.01680828768655	7.17990909001493	6.2667865406949	9.55074678538324	8.21916852046216	6.93073733756289	0	7.86418614465428	3.16992500144231	6.62935662007961	6.75488750216347	5.24792751344359	6.52356195605701	0	3.16992500144231	6.93073733756289	7.43462822763672	7.82017896241519	7.35755200461808	0	0	0	0	0	7.07681559705083	0	5.78135971352466	4.16992500144231	0	6.20945336562895	3.58496250072116	5.4594316186373	4.90689059560852	0	0	0	6.12928301694497	0	4.16992500144231	0	0	5.7279204545632	0	0	0
hsa-miR-95	7.52356195605701	7.33091687811462	0	7.49185309632967	0	4.4594316186373	5.75488750216347	6.20945336562895	0	0	0	3.70043971814109	3.70043971814109	4.4594316186373	6.18982455888002	0	0	0	0	3	5.78135971352466	4.85798099512757	0	0	0	0	0	0	0	0	2.32192809488736	6.59991284218713	4.08746284125034	7.53138146051631	0	6	2	0	0	0	0	0	0	7.4262647547021	3.70043971814109	4	0	0	0
hsa-miR-96	8.26209484537018	10.8320988460391	8.97441458980553	7.33985000288462	7.76818432477693	8.19475685442225	8.58496250072116	10.3309168781146	9.8376279331714	8.14974711950468	7.14974711950468	9.43879185257826	8.26209484537018	7.43462822763672	7.53915881110803	7.82017896241519	8.03342300153745	9.58871463558226	8.28540221886225	8.17990909001493	9.06069593168755	8.04439411935845	8.4178525148859	7.05528243550119	9.27379559921426	10.8494051009478	7.96578428466209	9.96866679319521	8.6582114827518	8.07681559705083	8.2807707701306	8.17492568250068	9.83605035505807	7.85798099512757	8.41362792902417	9.20701432017753	9.03066713624694	9.08480838780436	7.74146698640115	7.8073549220576	9.15987133677839	7.93073733756289	8.72109918870719	9.37503943134693	8.2240016741981	8.7279204545632	7.91288933622996	8.35314682549808	8.10852445677817
hsa-miR-98	0	7.3037807481771	7.18982455888002	0	0	7.08746284125034	7.04439411935845	9.3037807481771	7.85174904141606	5.20945336562895	5.8073549220576	7.31288295528436	7.467605550083	6.76818432477693	7.04439411935845	6.4594316186373	7.09803208296053	0	7.82654848729092	6.75488750216347	6.04439411935845	7.13955135239879	6.8703647195834	0	6.12928301694497	0	5.8073549220576	6.28540221886225	8.38801728534514	0	7.84549005094437	5.83289001416474	8.97441458980553	7.8008998999203	7.22881869049588	7.7279204545632	5	6.04439411935845	0	6.2667865406949	6.98868468677217	7.59245703726808	6.68650052718322	7.93663793900257	5.32192809488736	7.17990909001493	6.24792751344359	0	0
hsa-miR-99a	11.467605550083	9.36632221424582	10.3420746679991	9.12153351734003	9.13699111208023	10.2502984179063	11.9359016822676	7.07681559705083	8.15987133677839	10.3815429511846	10.7151040092362	10.9255544398736	8.67948009950545	10.6293566200796	10.2796105810525	11.1623913287569	7.88874324889826	7.31288295528436	11.5915223465707	8.36632221424582	12.0596824472476	10.0237543532994	8.53138146051631	10.1318569606088	0	0	8.54303182025524	0	0	8.99717948093762	7.36632221424582	7.55458885167764	7.57742882803575	0	9.96289600533726	11.0084286220706	7.3037807481771	7.04439411935845	0	9.91139198784346	8.3037807481771	11.2215871212648	8.45532722030456	0	7.09803208296053	8.3264294871223	10.7414669864011	9.08746284125034	10.3185428097027
hsa-miR-99b	0	5.4262647547021	8.20945336562895	7.56985560833095	0	7.70043971814109	6.98868468677217	8.59618975614441	7.74146698640115	6.14974711950468	7.876516946565	7.06608919045777	7.31288295528436	5.70043971814109	6.8073549220576	5.97727992349992	6.49185309632967	7.5077946401987	8.4093909361377	7.93663793900257	7.11894107272351	6.82017896241519	6.3037807481771	7.15987133677839	5.12928301694497	0	8.43879185257826	7.4757334309664	0	7.54689445988764	8.58496250072116	8.05528243550119	10.0168082876866	8.4594316186373	8.20945336562895	8.5077946401987	8.58871463558226	9.09275714091985	4.70043971814109	8.21431912080077	9.19475685442225	8.37503943134693	6.52356195605701	7.97154355395077	6.56985560833095	7.66533591718518	6.62935662007961	4.95419631038687	6.35755200461808
hsa-miR-100	7.10852445677817	7.90086680798075	7.4093909361377	8.00562454919388	7.29462074889163	8.44294349584873	8.07146236255662	5.24792751344359	8.07681559705083	8.65105169117893	9.27379559921426	8.08214904135387	10.7540523675289	9.05799172275918	8.44294349584873	8.08214904135387	10.1189410727235	8.876516946565	11.0694497674278	9.6582114827518	9.23840473932508	8.75822321472672	7.83289001416474	9.08746284125034	0	0	8	4.64385618977472	0	8.4594316186373	2.8073549220576	4.32192809488736	10.0660891904578	0	9.04165915163721	6.16992500144231	7.24792751344359	6.16992500144231	0	9.11113567023471	6.39231742277876	10.8081597728684	6.78135971352466	5.61470984411521	6.89481776330794	8.29462074889163	8.04439411935845	8.12928301694497	1.58496250072116
hsa-miR-101	8.87958324961278	8.95419631038687	8.77478705960117	9.43879185257826	7.65105169117893	8.06608919045777	7.14974711950468	9.22881869049588	8.01680828768655	8.91886323727459	9.4178525148859	9.01680828768655	9.39874369193819	9.17741953798924	8.19475685442225	8.03342300153745	8.33985000288462	11.5152070304088	9.61838550225861	8.38370429247405	9.18982455888002	8.52356195605701	9.24555270625568	8.93073733756289	7.89481776330794	10.8153832958135	9.04984854945056	9.61470984411521	9.74986942739684	9.77313920671969	9.09275714091985	9.33985000288462	9.82336724004623	9.66177809777199	9.75988818322183	8.18487534290828	8.74819284958946	10.4787696194758	10.0887882387169	10.2597432636908	8.96866679319521	10.7515440590891	9.24792751344359	7.76155123244448	9.16992500144231	9.62935662007961	9.09539702279256	9.2336196767597	8.81057163474115
hsa-miR-103	10.0251395622785	11.004922678569	9.84862294042934	10.5459297690855	10.3353903546939	10.4655664048094	10.8105716347411	13.3451279919767	11.2900188469326	9.40087943628218	10.6193029554157	10.6017707884077	11.0707918094231	10.1228279948077	10.1382718001722	10.4252159032994	10.7788984760084	9.61102479730735	10.5430318202552	10.3014961949825	9.94982671075911	10.6492561775173	10.6036263449862	9.01959072835788	12.1839454717572	11.5731737846865	10.5593770905267	10.5077946401987	12.4387918525783	10.8249587405285	11.0382331347318	11.3111806600534	12.2252074369435	11.3314768218596	11.1286388128526	11.8008998999203	10.0320457269308	11.0861362250273	8.13442632022093	10.3663222142458	11.2449583931511	10.467605550083	11.0967151544885	10.9765641234153	10.0714623625566	9.81057163474115	10.1446582428319	9.91288933622996	9.59058704991503
hsa-miR-105	0	0	0	0	0	0	0	0	0	0	0	0	0	0	0	0	0	0	0	0	0	0	0	0	0	0	0	0	0	0	0	0	0	0	0	0	0	0	0	0	0	0	0	0	0	0	0	0	0
hsa-miR-106a+hsa-miR-17	0	7.76818432477693	4.95419631038687	0	0	4.4594316186373	7.01122725542325	9.15734693536284	7.61470984411521	5.78135971352466	0	6.24792751344359	5.49185309632967	6.75488750216347	6	6.83289001416474	6.56985560833095	3.16992500144231	5.70043971814109	7.27612440527424	5.88264304936184	6.78135971352466	6.04439411935845	4.16992500144231	2.32192809488736	0	0	8.2336196767597	8.23840473932508	6.68650052718322	7.40087943628218	6.4757334309664	7.92481250360578	8.64745842645492	6.22881869049588	5.4262647547021	6.20945336562895	5.52356195605701	0	4.58496250072116	7.84549005094437	6	7.16992500144231	8.58496250072116	6.93073733756289	7.97727992349992	7.467605550083	6.75488750216347	7.39231742277876
hsa-miR-106b	10.5008418795569	10.3376219019925	9.13185696060879	10.3309168781146	9.03066713624694	9.06069593168755	8.96000193206808	11.2124963851939	10.1535520317081	8.5352753766208	8.97441458980553	9.85018683764577	9.37503943134693	9.7279204545632	8.86418614465428	8.74146698640115	8.96578428466209	10.7347096202258	8.39660478118186	9.37286506011259	9.37937836707126	9.15734693536284	9.79279029430106	8.85798099512757	10.4828079567267	12.7193888209421	9.54496443278924	10.5245417150358	11.0593444608244	10.6366246205436	10.7739633684336	10.6220518194564	11.2679570844028	10.8209766926212	10.1573469353628	10.1573469353628	11.2620948453702	10.7219536128014	11.0861362250273	10.4542992936199	11.3381792499001	8.85174904141606	10.7414669864011	11.0546043179607	10.3987436919382	10.3987436919382	10.2300204357056	10.5631962722167	10.6465587101545
hsa-miR-107	0	7.4757334309664	0	0	0	4.4594316186373	2.32192809488736	10.0927571409199	6.44294349584873	0	0	5	0	4.64385618977472	3	0	4.75488750216347	0	3.4594316186373	4.24792751344359	3.4594316186373	6.12928301694497	3.58496250072116	0	8.14974711950468	0	0	0	7.61470984411521	0	2.8073549220576	0	5.49185309632967	0	5.16992500144231	5.55458885167764	0	0	0	0	6	5.6724253419715	1.58496250072116	0	0	6.10852445677817	0	0	0
hsa-miR-122	0	5.90689059560852	0	0	0	0	0	0	3.8073549220576	0	0	1.58496250072116	0	0	0	0	0	0	0	0	0	0	0	0	0	0	0	0	0	0	0	0	0	0	0	0	0	0	0	0	0	0	0	0	0	0	0	0	0
hsa-miR-124	0	0	0	0	0	0	0	0	0	0	0	0	0	0	0	0	0	0	0	0	0	0	0	0	0	0	0	0	0	0	0	0	0	0	0	0	0	0	0	0	0	0	0	0	0	0	0	0	0
hsa-miR-125a-3p	0	0	0	0	0	0	0	0	0	0	0	0	0	0	0	0	0	0	0	0	0	0	0	0	0	0	0	0	0	0	0	0	0	0	0	0	0	0	0	0	0	0	0	0	0	0	0	0	0
hsa-miR-125a-5p	8.42206476617281	7.08746284125034	9.59991284218713	8.21431912080077	8.34429590791582	7.54689445988764	7.64385618977472	9.06339508128851	8.46352437327118	7.55458885167764	8.07681559705083	8.29920801838728	8.10328780841202	7.38370429247405	7.40087943628218	7.76155123244448	7.86418614465428	10	8.62205181945638	7.98868468677217	8.24317398347295	7.8008998999203	6.74146698640115	8.14465824283188	6.75488750216347	0	9.25029841790633	8.68650052718322	3.58496250072116	8.77807712953536	9.3037807481771	9.1006623390052	10.951284714967	8.51569983828404	8.40514146313634	8.98584193700334	9.73131903102506	10.2070143201775	9.12153351734003	9.06339508128851	9.69870466677034	8.83289001416474	7.93073733756289	8.68999797141945	7.94251450533924	8.37068740680722	7.4178525148859	7.59991284218713	7.98868468677217
hsa-miR-125b	12.4488906296293	11.9683067944308	11.9854861991046	11.8057438721516	12.4614794472862	13.3063465536885	13.4465664090661	10.9469062744564	12.0804844570676	12.3325960577892	12.6040898614692	13.0839778685017	12.1078709142796	12.0440525318013	11.892163309862	12.5208641829887	11.8189815394324	11.3657756353263	14.5776058494525	12.5206186805563	13.6465587101545	12.1689854409787	11.2002856052243	11.7342862320963	9.13442632022093	9.92481250360578	12.0420013062791	10.3564519702218	9.5018371849023	11.8388099857086	10.4019461239765	10.2969162068793	12.8968999844199	7.54689445988764	13.2746693420739	12.7465143211385	11.526988205432	12.0828143376723	6.83289001416474	12.8797746773369	11.240791332162	13.0887882387169	11.9061389961954	9.36632221424582	10.9344280406268	10.8955752823807	12.2354159356025	11.1879705919842	11.782588759495
hsa-miR-126	12.6298119443822	12.1736771363034	12.2012050072995	12.0505289055306	12.1526017440192	11.0559602344523	11.7389366816761	10.8626373575588	11.7172480058276	12.3847837500934	11.6352646565395	12.2143191208008	13.0778171208959	10.7202442582876	11.2597432636908	11.0202855008446	12.2164427391605	11.6608872703026	12.9399464524587	11.9804966361835	11.8213753923725	11.3219280948874	11.8841705191084	11.5299185281203	11.7731392067197	13.0168082876866	12.8585638629724	12.0378900851425	12.0063260785249	12.3611213347348	12.1221809012598	11.1318569606088	12.0495082510551	11.585432051593	12.2656150464845	12.1761731491075	11.2532565797812	12.9601829818319	11.4194335507054	11.6220518194564	11.4568677383803	13.0010562746348	12.4011461821535	11.5651020783603	11.6899979714194	11.502334580198	12.1218572456127	11.8948177633079	11.2708792953288
hsa-miR-127-3p	0	0	0	0	0	0	0	0	0	0	0	0	0	0	0	0	4.4594316186373	0	4.85798099512757	0	0	0	0	0	0	0	0	0	0	0	0	0	0	0	0	0	0	0	0	0	0	6.33985000288462	0	0	0	2.8073549220576	0	0	0
hsa-miR-127-5p	0	0	0	0	0	0	2.8073549220576	3.70043971814109	1.58496250072116	0	0	3	0	0	0	0	0	0	4.39231742277876	0	0	0	0	0	0	0	0	0	0	0	0	0	0	0	0	0	0	0	0	0	0	0	0	0	0	0	0	0	0
hsa-miR-128	0	5.08746284125034	0	0	0	0	0	6.94251450533924	4.90689059560852	0	0	4.08746284125034	0	3.90689059560852	2.58496250072116	0	0	0	3.58496250072116	2.58496250072116	1	0	0	2	0	0	0	0	0	0	2.8073549220576	0	0	6.8703647195834	0	0	0	0	0	0	3.4594316186373	2.32192809488736	0	0	0	5.8073549220576	0	0	0
hsa-miR-129-3p	0	0	0	0	0	0	0	0	0	0	0	0	0	0	0	0	0	0	0	0	0	0	0	0	0	0	0	0	0	0	0	0	0	0	0	0	0	0	0	0	0	0	0	0	0	0	0	0	0
hsa-miR-129-5p	0	0	0	0	0	0	0	0	0	0	0	0	0	0	0	0	0	0	0	0	0	0	0	0	0	0	0	0	0	0	0	0	0	0	0	0	0	0	0	0	0	0	0	0	0	0	0	0	0
hsa-miR-130a	0	0	0	0	0	3.4594316186373	2	8.18982455888002	6.8073549220576	5.4262647547021	7.71424551766612	0	0	6.32192809488736	4.32192809488736	0	6.44294349584873	0	6.8703647195834	3.4594316186373	5.20945336562895	6.65821148275179	4.52356195605701	0	0	0	0	0	0	0	0	0	0	0	0	0	0	0	0	0	2.58496250072116	6.55458885167764	0	3.16992500144231	0	2.8073549220576	0	0	0
hsa-miR-130b	0	5.4262647547021	0	0	0	5.16992500144231	4.08746284125034	9.29232163280204	6.24792751344359	5.20945336562895	0	2	0	4.52356195605701	3.16992500144231	0	5.49185309632967	7.5077946401987	4.08746284125034	3.4594316186373	5.75488750216347	6.62935662007961	3.4594316186373	5.61470984411521	0	0	0	0	0	0	0	0	0	0	0	5.28540221886225	0	0	0	0	6.18982455888002	0	0	0	0	2	0	0	0
hsa-miR-132	0	9.53915881110803	8.59618975614441	9.40726776424473	10.967226258836	8.98299357469431	5.58496250072116	9.06877827798541	6.94251450533924	9.48179943166575	9.4898479604393	8.60362634498619	6.7279204545632	7.37503943134692	8.38370429247405	8.61838550225861	7.59245703726808	10.1699250014423	6.90689059560852	8.21431912080077	8.20945336562895	8.63662462054365	7.78135971352466	9.97441458980553	0	0	5.83289001416474	0	1.58496250072116	0	0	5.08746284125034	0	5.49185309632967	3.70043971814109	0	8.40087943628218	6.64385618977472	12.2378074737231	5.83289001416474	7.43462822763672	6.37503943134692	0	5.88264304936184	7.55458885167764	7.15987133677839	0	0	0
hsa-miR-133a	0	0	0	0	0	0	0	0	0	0	0	0	0	0	0	0	0	0	0	0	0	0	0	0	0	0	0	0	0	0	0	0	0	0	0	0	0	0	0	0	0	0	0	0	0	0	0	0	0
hsa-miR-133b	0	0	0	0	0	0	0	0	2.8073549220576	0	0	0	0	0	0	0	0	0	4.4594316186373	0	0	0	0	0	0	0	0	0	0	0	0	0	0	0	0	0	0	0	0	0	0	0	0	0	0	0	0	0	0
hsa-miR-134	0	0	0	0	0	0	0	0	0	0	0	0	0	0	0	0	0	0	0	0	0	0	0	0	0	0	0	0	0	0	0	0	0	0	0	0	0	0	7.88264304936184	0	0	0	0	0	0	0	0	0	0
hsa-miR-135a	0	0	0	0	0	0	0	0	0	0	0	0	0	0	0	0	0	0	4.24792751344359	0	0	0	0	0	0	0	0	0	0	0	0	0	0	0	0	0	0	0	0	0	0	6.4093909361377	0	0	0	0	0	0	0
hsa-miR-135b	0	9.00281501560705	0	8.58496250072116	0	0	6.71424551766612	8.01122725542325	8.07681559705083	7.38370429247405	4.4594316186373	5.7279204545632	9.38801728534514	7.40087943628218	6.04439411935845	0	7.56224242422107	0	3.4594316186373	8.34429590791582	6.4093909361377	5.61470984411521	6.04439411935845	4.39231742277876	8.98868468677217	8.49984588708321	8.02236781302845	9.07146236255662	0	3	7.4178525148859	5.75488750216347	9.09539702279256	8.30833903013941	8.53915881110803	7.55458885167764	9.73131903102506	10.393390457444	0	8.86418614465428	10.2021238238305	3.58496250072116	9.7797193551434	10.5989829710361	8.12928301694497	8.88264304936184	4.58496250072116	6.02236781302845	7.49185309632967
hsa-miR-136	0	4.75488750216347	0	0	0	0	2.32192809488736	5.55458885167764	5.75488750216347	6	5.7279204545632	5.04439411935845	5.08746284125034	5.83289001416474	3.58496250072116	2.32192809488736	6.8703647195834	4.39231742277876	8.68650052718322	5.6724253419715	4.24792751344359	3.4594316186373	5.4262647547021	0	0	0	5	0	0	0	5.83289001416474	0	0	0	6.4594316186373	0	6.74146698640115	5.7279204545632	0	0	3.90689059560852	8.89784545600551	0	0	0	5.88264304936184	0	0	0
hsa-miR-137	0	1	0	0	0	4.58496250072116	5.20945336562895	5.24792751344359	4.85798099512757	4.85798099512757	0	5.85798099512757	0	0	1	0	1	8.60733031374961	6.08746284125034	5.70043971814109	0	0	4.95419631038687	5.7279204545632	0	0	0	5.55458885167764	0	0	0	0	0	0	0	0	0	3.8073549220576	0	0	0	6.4594316186373	0	0	0	0	0	0	0
hsa-miR-138	0	0	0	0	0	0	0	0	0	0	0	0	0	0	0	0	0	0	0	0	0	0	0	0	0	0	0	0	0	0	0	0	0	0	0	0	0	0	0	0	0	0	0	0	0	0	0	0	0
hsa-miR-139-5p	0	0	0	0	0	0	0	0	0	0	0	0	0	0	0	0	0	0	4.75488750216347	0	0	0	0	0	0	0	0	0	0	0	0	0	0	0	0	0	0	0	0	0	0	0	0	0	0	0	0	0	0
hsa-miR-140-3p	0	0	0	0	0	0	0	0	0	0	0	0	0	0	0	0	0	0	0	0	0	0	0	0	0	0	0	0	0	0	0	0	0	0	0	0	0	0	0	0	0	4.64385618977472	0	0	0	0	0	0	0
hsa-miR-140-5p	0	6.39231742277876	0	7.14974711950468	0	6.59991284218713	6.39231742277876	7.35755200461808	6.95419631038687	7.65105169117893	7	6.55458885167764	6.65821148275179	6.8073549220576	6.2667865406949	4.8073549220576	7.12928301694497	9.52356195605701	8.36632221424582	6.4093909361377	6.74146698640115	6.82017896241519	6.90689059560852	5.28540221886225	0	0	4	0	0	4.95419631038687	2	0	0	0	6.2667865406949	0	0	7.4178525148859	0	4.4594316186373	4.32192809488736	7.8008998999203	0	0	0	6.37503943134692	0	0	0
hsa-miR-141	11.0168082876866	8.2667865406949	8.81057163474115	10.515699838284	8.43879185257826	9.44501484586842	9.03066713624694	11.1324997296285	9.56795607541547	8.98299357469431	9.34429590791582	9.39660478118186	10.2667865406949	10.2033480029798	9.01122725542325	10.5868397879618	9.56605403817109	8.68999797141945	9.33315535031062	7.876516946565	10.2191685204622	9.86573327085176	7.94836723158468	9.7262181593322	10.5708044377245	12.1984450414524	7.38370429247405	8.94836723158468	10.7723145739217	9.90989308377004	11.1978309980122	10.1137421660492	8.5274770060604	9.49585502688717	8.876516946565	9.3264294871223	10.8726748802706	10.6724253419715	10.7854524681585	10.2106713437856	10.3880172853451	9.09539702279256	9.43879185257826	10.0416591516372	7.876516946565	9.7262181593322	9.03617361255349	9.78626962764847	10.8462739113499
hsa-miR-142-3p	7.97154355395077	7.78790255939143	8.13442632022093	10.4220647661728	10.3442959079158	10.595257481449	10.5755392468345	8.87958324961278	10.7615512324445	10.3575520046181	7.07681559705083	10.6697708885255	11.0042204663182	10.7116669735643	10.2877123795494	9.85642552862553	10.929258408637	16.0137588360314	10.4481163054095	11.3140167039014	10.3575520046181	9.93810932621924	10.9964734887332	10.3782948559119	7.70043971814109	10.4252159032994	10.9563761572497	10.9505558970475	9.18239435340453	11.1000052244227	9.00842862207058	9.08746284125034	10.6759570329417	7.78135971352466	11.6653359171852	9.55458885167764	10.963618617444	13.2470374187886	9.79766152585376	10.8872206154684	10.243173983473	9.33315535031062	10.5961897561444	10.1059085085712	11.1491119907069	10.4553272203046	9.51766938813381	8.05528243550119	9.04165915163721
hsa-miR-142-5p	9.39446269461032	6.2667865406949	8.4757334309664	10.616548843779	8.90388184573618	8.26209484537018	2.32192809488736	0	5.52356195605701	10.2749604721406	7.32192809488736	9.66355810421727	8.7515440590891	10.0953970227926	9.30833903013941	7.55458885167764	7.76818432477693	11.3179778224071	7.40087943628218	8.71080643369935	9.34429590791582	8.96578428466209	9.07414146275251	10.0098286173681	8.17492568250068	10.1598713367784	10.0980320829605	9.64205169292798	8.49585502688717	11.0021117764799	8.48784003382305	9.16490692667569	7.17990909001493	8.77478705960117	10.3049216695817	6.24792751344359	9.26209484537018	11.5840229402575	9.81057163474115	10.3901689562002	9.66355810421727	9.78463484555752	8.61470984411521	8.13955135239879	10.243173983473	10.8726748802706	9.32192809488736	8.27146302790437	4.4594316186373
hsa-miR-143	7.98299357469431	8.57364718749332	8.43879185257826	9.93516504960369	9.20701432017753	9.72109918870719	9.83920378809694	9.55458885167764	10.1497471195047	10.1241213118292	12.1833252245246	8.24317398347295	9.64024493622235	10.2679570844028	9.93957921431469	9.319672120947	10.7681843247769	8.91288933622996	11.4304525516655	10.0728025345442	10.3890935219045	10.3342732853072	10.9113919878435	10.1972166931101	7.98868468677217	0	10.0794847838268	8.03342300153745	7.28540221886225	9.68474862042163	9.32192809488736	9.50581155391959	0	8.43045255166553	10.1267044728432	7.91288933622996	8.98013957763916	8.64385618977473	0	10.3674147512468	10.3342732853072	10.4367115421372	8.49585502688717	7.79441586635011	8.75488750216347	9.73640193131829	8.4093909361377	8.87958324961278	8.81698362325538
hsa-miR-144	0	8.28540221886225	9.11634396123747	0	10.2491134527137	5.90689059560852	9.37937836707126	7.85174904141606	9.86263735755879	9.48784003382305	8.35314682549808	13.5347892114803	9.40087943628218	10.1357092861044	6.4093909361377	8.16490692667569	6.4093909361377	14.2096818148719	7.70735913208088	10.3619437737352	9.6724253419715	0	13.4983506079296	0	0	12.1567151442247	9.29920801838728	12.6050164479114	8.59618975614441	10.2021238238305	10.0980320829605	10.3750394313469	7.90086680798075	10.602698865018	4.16992500144231	7.05528243550119	3.58496250072116	11.8856963733394	9.56414948998573	6.12928301694497	8.65105169117893	8.66888498426625	11.8599229728618	9.37937836707126	9.12153351734003	9.79116288855502	9.10852445677817	10.753216749179	0
hsa-miR-145	10.467605550083	10.3476213685681	10.642051692928	11.1548181090521	11.0573148777827	10.7116669735643	9.67419226814568	9.19721669311005	10.0794847838268	10.7108064336994	12.4817994316658	9.94251450533924	9.60547951806167	9.95274124718649	10.9621730311097	9.319672120947	10.2240016741981	6.06608919045777	12.2200759709843	10.1072170755914	10.7202442582876	10.4918530963297	10.5745935273376	10.1623913287569	11.3404064908533	9.73131903102506	11.9954138522252	10.2467405984931	10.2854022188622	11.806549621986	10.871135184243	11.7262181593322	9.2240016741981	10.3014961949825	12.2502984179063	9.40514146313634	10.6873756834375	9.67065624911844	0	12.3345526337524	11.97046544078	12.2264121927888	10.2179576978641	9.25266543245025	10.5284541107648	11.4099212412497	10.2749604721406	11.0600203545079	10.6847486204216
hsa-miR-146a	9.09011241966429	7.876516946565	8.4797802640291	8.60362634498619	9.89633240390994	9.20212382383046	7.56224242422107	8.12928301694497	8.38801728534514	9.81858217748086	8.2807707701306	8.33539035469392	9.62935662007961	9.05256805080415	9.9614496943982	9.01680828768655	8	10.4439795426013	7.24792751344359	8.87958324961278	9.7176764230664	9.68825030913318	7.876516946565	10.5622424242211	8.86727873970966	0	8.51569983828404	8.04984854945056	8.2667865406949	9.84862294042934	9.4797802640291	8.8703647195834	8.93957921431469	8.56985560833095	9.51175265376738	10.733015321686	8.48381577726426	10.2191685204622	11.1786648510065	8.8008998999203	8.69696752623429	7.18982455888002	8.72451385311995	6.68650052718322	9.85798099512757	9.38801728534514	9.21431912080077	8.57742882803575	9.15987133677839
hsa-miR-146b-3p	0	0	0	0	0	0	0	0	0	0	0	0	0	0	0	0	0	0	0	0	0	0	0	0	0	0	0	0	0	0	0	0	0	0	0	0	0	0	0	0	0	0	0	0	0	0	0	0	0
hsa-miR-146b-5p	0	1	0	5.39231742277876	0	6.53915881110803	5.95419631038687	4.52356195605701	5.93073733756289	7.03342300153745	6.94251450533924	2.8073549220576	6.79441586635011	7.07681559705083	6.08746284125034	3	6.78135971352466	0	0	5.75488750216347	6.53915881110803	6.49185309632967	6.62935662007961	2.8073549220576	0	0	0	0	0	0	0	0	0	0	5.85798099512757	0	0	8.49585502688717	0	4.16992500144231	6.14974711950468	0	0	6.37503943134692	2.58496250072116	6.4262647547021	0	0	0
hsa-miR-147	0	0	0	0	0	1.58496250072116	4.70043971814109	5.78135971352466	4.32192809488736	0	0	0	0	0	0	0	0	0	0	1.58496250072116	0	0	0	0	0	0	0	0	0	0	0	0	0	0	0	0	0	0	0	0	0	0	0	0	0	0	0	0	0
hsa-miR-147b	0	0	0	0	0	0	0	0	0	0	0	0	0	0	0	0	0	0	0	0	0	0	0	0	0	0	0	0	0	0	0	0	0	0	0	0	0	0	0	0	0	0	0	0	0	0	0	0	0
hsa-miR-148a	8.56605403817109	9.78626962764847	9.67948009950545	11.0546043179607	9.5077946401987	10.0223678130285	9.36194377373524	9.33091687811462	10.6284455401372	9.2667865406949	9.91139198784346	8.05528243550119	9.90388184573618	9.35093918154643	9.45532722030456	8.9915218460757	10.5679560754155	9.69348695749933	10.9801395776392	9.91438513215544	9.23840473932508	9.27844945822048	9.10590850857116	8.69696752623429	7.73470962022584	10.963618617444	10.5764843467969	9.93810932621924	8.7176764230664	10.1241213118292	10.9801395776392	8.467605550083	10.3454052467178	10.2562086885274	10.7355560239115	9.78626962764847	10.8057438721516	11.5980525001616	8.48381577726426	10.4241662888181	10.2094533656289	11.025831668332	9.89178370321831	10.4115109880121	9.7714894695006	10.1446582428319	9.54882190845875	9.19475685442225	9.48784003382305
hsa-miR-148b	6.10852445677817	8.49984588708321	8.14974711950468	7.58496250072116	7.65105169117893	8.6724253419715	8.92481250360578	9.75822321472672	8.62935662007961	7.65105169117893	8.00562454919388	8.28540221886225	9.55650605467193	7.32192809488736	7.60733031374961	6.98868468677217	8.07146236255662	9.25029841790633	8.82017896241519	8.64024493622235	7.6724253419715	7.44294349584873	7.39231742277876	7.63662462054365	8.29001884693262	6.95419631038687	8.17492568250068	8.11894107272351	8.96578428466209	7.8703647195834	8.72109918870719	7.8073549220576	9.71252700043982	7.97154355395077	8.7279204545632	8.6724253419715	8.16490692667569	8.94836723158468	8.29462074889163	7.876516946565	8.65463602852797	8.04984854945056	8.49185309632967	8.4757334309664	7.85174904141606	7.49984588708321	6.85798099512757	6.85798099512757	3.16992500144231
hsa-miR-149	0	0	0	0	0	7.78790255939143	3	5.24792751344359	1.58496250072116	0	0	0	0	0	0	0	0	0	5.28540221886225	0	0	0	0	0	0	0	0	0	0	0	0	0	0	0	0	0	0	0	0	0	0	5.4594316186373	0	0	0	0	0	0	0
hsa-miR-150	9.17741953798924	7.8008998999203	7.56985560833095	10.9607259948391	10.9571020415623	11.3325960577892	8.96866679319521	5.24792751344359	8.98868468677217	10.813781191217	8.38370429247405	8.96578428466209	10.1510165388922	11.1560830762887	11.5260101070617	9.78953364497036	9.71938882094208	10.6750749203854	10.471675214392	10.6137894644726	11.6064052126978	11.0182001788132	9.62935662007961	11.5588989811467	9.8811139606751	0	0	9.22641219278879	8.4594316186373	11.5313814605163	9.70735913208088	10.7021726853655	4.85798099512757	7.71424551766612	12.3556263936379	7.12928301694497	9.32418054661874	11.171802288683	7.88264304936184	10.9158793788358	9.0389189892923	10.283088353024	9.89935692292311	0	11.0573148777827	10.9822806045583	11.1065629404449	9.87190523765919	9.68650052718322
hsa-miR-151-3p	0	0	0	0	0	5.55458885167764	5.52356195605701	7.49984588708321	6.4262647547021	3.16992500144231	0	0	6.61470984411521	4.95419631038687	3.90689059560852	5.04439411935845	5.20945336562895	9.27612440527424	3.8073549220576	6.49185309632967	5.35755200461808	5.88264304936184	5.49185309632967	6.71424551766612	0	0	0	0	0	0	3.4594316186373	0	0	0	4.58496250072116	3	3.16992500144231	6.64385618977472	7.20945336562895	0	2.58496250072116	3.58496250072116	5.88264304936184	4.32192809488736	2.58496250072116	4.52356195605701	0	0	0
hsa-miR-151-5p	0	7.74146698640115	7.4093909361377	8.02236781302845	6.5077946401987	8.64385618977473	7.8073549220576	9.33539035469392	8.97441458980553	6.6724253419715	8.33539035469392	7.2667865406949	8	7.74146698640115	7.95419631038687	8.4093909361377	8.21916852046216	0	8.86108690599539	7.79441586635011	8.08746284125034	8.66888498426625	8.25266543245025	4.16992500144231	0	0	7.79441586635011	7.10852445677817	5.64385618977472	8.65105169117893	8.77478705960117	7.21916852046216	8.70043971814109	6.8073549220576	8.79766152585376	8.29920801838728	8.61102479730735	9.12670447284319	0	8.96578428466209	8.94544383637791	8.64745842645492	8.82336724004623	8.73131903102506	7.55458885167764	7.63662462054365	7.91886323727459	7.91886323727459	0
hsa-miR-152	0	0	0	0	0	6.28540221886225	0	7.60733031374961	4.52356195605701	1.58496250072116	5.4262647547021	5.78135971352466	5.32192809488736	5.35755200461808	5.35755200461808	0	6.98868468677217	0	7.06608919045777	5.70043971814109	5.75488750216347	6.6724253419715	6.22881869049588	0	0	0	0	0	0	0	4.58496250072116	0	0	0	3.90689059560852	7.8008998999203	0	0	0	0	0	6.96578428466209	0	0	0	1.58496250072116	0	0	0
hsa-miR-153	0	0	0	0	0	0	0	4.95419631038687	0	0	0	0	0	0	0	0	0	0	0	0	0	0	0	0	0	0	0	0	0	0	0	0	0	0	0	0	0	0	0	0	0	0	0	0	0	0	0	0	0
hsa-miR-154	0	0	0	0	0	0	0	0	0	0	0	3	0	0	0	0	4.58496250072116	3.16992500144231	6.4757334309664	2	0	0	4.24792751344359	0	0	0	0	0	0	0	0	0	0	0	0	0	0	0	0	0	0	6.02236781302845	0	0	0	0	0	0	0
hsa-miR-155	7.92481250360578	8.08746284125034	6.91886323727459	9.68999797141945	8.70043971814109	7.18982455888002	7.27612440527424	7.49984588708321	8.07146236255662	8.43462822763673	6.8703647195834	7.31288295528436	7.56985560833095	8.02790599656988	8.75822321472672	7.53915881110803	7.61470984411521	8.91288933622996	4.4594316186373	7.39231742277876	7.61470984411521	8.59618975614441	7.20945336562895	9.25974326369078	9.08480838780436	10.4125698468052	5.88264304936184	7.53138146051631	9.7797193551434	9.32192809488736	7.83289001416474	8.33091687811462	0	7.61470984411521	9.37937836707126	7.22881869049588	8.18487534290828	9.89026427702111	11.2264121927888	9.07414146275251	8.87958324961278	5.16992500144231	8.49585502688717	8.63662462054365	9.75988818322183	7.7279204545632	8.12928301694497	7.40087943628218	7.22881869049588
hsa-miR-181a	11.2620948453702	10.1124395067816	11.0681064758588	10.0674343607565	9.99859042974533	9.50581155391959	9.26209484537018	8.90086680798075	10.2667865406949	9.29920801838728	10.0901124196643	10.9858419370033	10.5372184005386	8.13955135239879	9.08746284125034	9.11374216604919	9.43671154213721	12.0426853722194	9.27379559921426	9.4858293087019	8.95128471496697	9.59245703726808	9.87958324961278	9.83447104998422	10.140829770773	11.286557761608	11.5478585060584	10.9076418036655	10.3286749273279	10.9262959947811	10.6492561775173	10.4767462039395	12.9249980234467	10.4614794472862	10.6838718686226	11.1916761463524	12.0247933847025	11.0874628412503	11.9625345635113	10.5631962722167	11.5058115539196	9.43462822763673	10.1586096882145	10.5924570372681	10.6591039634737	9.73470962022584	9.85486838326024	10.7168194613299	10.7944158663501
hsa-miR-181b+hsa-miR-181d	0	6.4093909361377	3.70043971814109	0	0	5.39231742277876	6.32192809488736	6.90689059560852	6.91886323727459	5.08746284125034	0	7.3037807481771	3.16992500144231	1	4.95419631038687	0	4.8073549220576	8.27146302790437	4.90689059560852	4.58496250072116	4.39231742277876	1.58496250072116	5.75488750216347	0	0	0	0	0	0	0	0	0	0	0	4.58496250072116	6.74146698640115	8.78790255939143	5.61470984411521	0	0	6.35755200461808	0	0	6.44294349584873	0	4.70043971814109	0	0	0
hsa-miR-181c	0	0	0	0	0	0	0	0	4	0	0	3	0	0	0	0	0	0	0	0	0	0	0	0	0	0	0	0	0	0	0	0	0	0	0	0	0	0	0	0	0	0	0	0	0	0	0	0	0
hsa-miR-183	0	7.49984588708321	0	0	0	4.52356195605701	3	7.53915881110803	6.37503943134692	0	0	6.68650052718322	4.52356195605701	0	0	0	3.90689059560852	4.39231742277876	4.75488750216347	4.58496250072116	5.35755200461808	0	3.16992500144231	4.64385618977472	0	0	0	6.02236781302845	0	0	0	0	4.08746284125034	0	6.4262647547021	6.76818432477693	5.28540221886225	4.4594316186373	4.70043971814109	0	6.71424551766612	0	0	2.8073549220576	2.58496250072116	5.20945336562895	0	0	0
hsa-miR-184	0	0	0	0	0	0	0	0	0	0	0	0	0	0	0	0	0	0	0	0	0	0	0	0	0	0	0	0	0	0	0	0	0	0	0	0	0	0	0	0	0	0	0	0	0	0	0	0	0
hsa-miR-185	0	0	0	0	0	5.16992500144231	0	5.32192809488736	4.4594316186373	3.16992500144231	0	6.74146698640115	5.78135971352466	6.12928301694497	5.08746284125034	2.32192809488736	5.35755200461808	10.2796105810525	3.8073549220576	6.16992500144231	3	2.8073549220576	6.97727992349992	5.28540221886225	0	0	0	6.22881869049588	0	0	4.58496250072116	6.3037807481771	0	7.48381577726426	3.70043971814109	4.39231742277876	0	7.3037807481771	8.18982455888002	0	3.8073549220576	3.58496250072116	5.97727992349992	6.02236781302845	6.33985000288462	5.58496250072116	0	6.76818432477693	0
hsa-miR-186	0	0	0	7.78135971352466	0	6.4594316186373	5.24792751344359	7.56985560833095	7.16992500144231	5.88264304936184	6.65821148275179	6.06608919045777	8.44708322620965	7.28540221886225	6.62935662007961	3.8073549220576	6.49185309632967	10.6447575925163	7.95419631038687	6.8073549220576	7.33985000288462	5.90689059560852	6.96578428466209	7.70735913208088	0	0	0	0	6.61470984411521	5.32192809488736	4.58496250072116	6.44294349584873	0	5.93073733756289	7.18982455888002	5.64385618977472	7.85798099512757	8.02236781302845	9.72280753116955	6.06608919045777	7.3037807481771	7.84549005094437	4.16992500144231	5.85798099512757	6.4757334309664	7	0	4.52356195605701	0
hsa-miR-187	0	0	0	0	0	0	0	0	0	0	0	0	0	0	0	0	0	0	0	0	0	0	0	0	0	0	0	0	0	0	0	0	0	0	0	0	0	0	0	0	0	0	0	0	0	0	0	0	0
hsa-miR-188-3p	0	0	0	0	0	0	0	0	0	0	0	0	0	0	0	0	0	0	0	0	0	0	0	0	0	0	0	0	0	0	0	0	0	0	0	0	0	0	0	0	0	0	0	0	0	0	0	0	0
hsa-miR-188-5p	0	6.16992500144231	0	0	0	0	4.08746284125034	6.14974711950468	6.33985000288462	1	0	2	0	0	4.08746284125034	4.08746284125034	4.70043971814109	7.90689059560852	6.4594316186373	5.4594316186373	0	4.16992500144231	3.90689059560852	6.12928301694497	0	0	0	0	0	0	0	0	0	0	0	0	0	0	8.48381577726426	0	0	0	0	0	0	0	0	0	0
hsa-miR-190	0	0	0	0	0	0	0	0	0	0	0	0	0	0	0	0	0	0	0	0	0	0	0	0	0	0	0	0	0	0	0	0	0	0	0	0	0	0	0	0	0	0	0	0	0	0	0	0	0
hsa-miR-190b	0	0	0	0	0	0	0	0	0	0	0	3	0	0	0	0	0	0	0	0	0	0	0	0	0	0	0	0	0	0	0	0	0	0	0	0	0	0	0	0	0	0	0	0	0	0	0	0	0
hsa-miR-191	7.89481776330794	8.58496250072116	9.3037807481771	8.31288295528435	9.25029841790633	9.37286506011259	9.38801728534514	11.2155329997457	10.0940776856719	7.75488750216347	7.96000193206808	8.34429590791582	9.92184093707449	8.14465824283188	8.64385618977473	9.00842862207058	9.14720492494223	11.6763978870448	8.73809225962049	9.41151098801207	8.38801728534514	8.8008998999203	8.8008998999203	9.48784003382305	9.80896417491926	0	9.04984854945056	8.60733031374961	9.75988818322183	8.70043971814109	9.26209484537018	7.68650052718322	8.70043971814109	7.55458885167764	9.78953364497036	8.0389189892923	9.54882190845875	9.91737207947684	10.0292872269682	9.14465824283188	10.1811522568656	8.04984854945056	9.34651373316563	9.24555270625568	9.07146236255662	8.19967234483636	8.97441458980553	9.33315535031062	9.07414146275251
hsa-miR-192	0	0	10.4828079567267	11.0168082876866	0	7.84549005094437	6.59991284218713	8.85174904141606	7.90689059560852	0	9.94982671075911	0	0	6.10852445677817	8.16992500144231	7.43462822763672	7.31288295528436	0	6.4093909361377	0	4	2.58496250072116	1.58496250072116	8.6724253419715	0	0	0	0	0	0	10.8680508537452	0	0	0	0	0	10.7465143211385	8.99717948093762	12.1605017475557	10.6257088430645	7.85174904141606	0	0	0	7.98299357469431	6.10852445677817	0	0	0
hsa-miR-193a-3p	0	0	0	0	0	0	0	0	0	4.64385618977472	0	6.53915881110803	0	0	0	0	0	0	0	0	0	0	0	0	0	0	0	0	0	0	0	0	6.53915881110803	0	0	0	0	0	0	0	0	0	0	0	0	0	0	0	0
hsa-miR-193a-5p	0	0	0	0	0	0	0	0	5.35755200461808	0	0	0	0	0	0	0	3.4594316186373	6.06608919045777	0	0	0	0	0	0	0	0	0	0	0	0	0	0	0	0	0	0	0	0	0	0	0	0	0	0	0	0	0	0	0
hsa-miR-193b	11.0464419480073	6.6724253419715	6.61470984411521	8.64385618977473	9.61286849729104	7.5077946401987	9.93810932621924	7.78135971352466	8.5274770060604	6.76818432477693	7.15987133677839	7.40087943628218	10.5459297690855	7.97727992349992	8.16490692667569	8.88874324889826	9.01122725542325	9.58871463558226	9.17492568250068	8.51963625284321	7.61470984411521	8.21916852046216	8.70043971814109	8.08746284125034	11.9697462508145	9.54496443278924	9.5018371849023	10.6891244049133	11.8707500033461	9.16490692667569	7.71424551766612	10.1382718001722	11.6772791913122	10.9985904297453	9.30149619498255	9.65642486327778	8.85486838326024	8.3264294871223	10.6220518194564	9.53332973230583	9.92777796208234	9.59432460392485	8.01122725542325	11.4120405145517	8.24792751344359	7.55458885167764	9.46352437327118	8.90388184573618	9.82336724004623
hsa-miR-194	0	0	10.0182001788132	10.8540891798706	0	0	0	5.78135971352466	0	0	10.7338627196785	2.32192809488736	4.08746284125034	0	0	0	0	0	0	0	4.90689059560852	4.75488750216347	5.75488750216347	0	0	0	0	0	0	0	10.8025163651212	0	0	0	0	0	10.7498694273968	8.45121111183233	0	10.1774195379892	7.61470984411521	1.58496250072116	0	0	0	4.24792751344359	0	0	0
hsa-miR-195	0	4	0	7.97154355395077	0	8.57364718749332	6.83289001416474	7.53138146051631	9.10328780841202	6.90689059560852	9.7176764230664	4	6.53915881110803	7.95419631038687	7.8703647195834	7.3037807481771	7.93663793900257	0	10.6293566200796	7.33091687811462	8.19967234483636	8.71424551766612	7.03342300153745	6.5077946401987	0	0	5.8073549220576	0	0	6.18982455888002	6.64385618977472	0	0	0	9.04439411935845	5.32192809488736	0	7.90689059560852	0	7.94251450533924	6.10852445677817	9.84392105128904	4.4594316186373	0	0	8.06069593168755	6.65821148275179	0	0
hsa-miR-196a	7.83289001416474	6.5077946401987	10.6008421143873	8.38370429247405	0	0	0	9.98584193700334	7.11894107272351	6.5077946401987	7.60733031374961	7.99435343685886	0	6.28540221886225	6.16992500144231	5.12928301694497	0	0	0	0	5.12928301694497	0	0	8.7176764230664	8.43462822763673	5.83289001416474	0	0	0	7.59991284218713	9.71424551766612	5.39231742277876	0	9.82017896241519	6.71424551766612	8.14465824283188	6.74146698640115	4.75488750216347	12.9288884393976	7.16992500144231	8.69348695749933	0	0	5.8073549220576	8.04439411935845	8.81698362325538	0	6.4594316186373	9.02790599656988
hsa-miR-196b	0	8.41362792902417	8.0389189892923	6	2.58496250072116	7.02236781302845	4.24792751344359	9.07414146275251	6.6724253419715	7.61470984411521	8.60733031374961	7.62935662007961	5	6.08746284125034	5.70043971814109	0	0	0	7.3037807481771	6.68650052718322	7.4262647547021	6.79441586635011	5.4594316186373	5.28540221886225	0	0	0	0	0	0	7.56985560833095	0	0	0	7.5077946401987	3.4594316186373	4.70043971814109	6.70043971814109	0	6.94251450533924	9.00842862207058	6.53915881110803	0	1	0	5.97727992349992	0	0	0
hsa-miR-197	0	5.52356195605701	3.8073549220576	0	0	0	0	0	0	0	0	3.4594316186373	0	0	0	0	0	0	0	0	3.90689059560852	0	0	0	0	0	0	0	3.8073549220576	0	0	0	0	5.16992500144231	0	0	0	0	0	0	0	5.39231742277876	0	0	0	0	0	0	0
hsa-miR-198	0	0	0	0	0	0	0	0	0	0	0	0	0	0	0	0	0	0	0	0	0	0	0	0	0	0	0	0	0	0	0	0	0	0	0	0	0	0	0	0	0	0	0	0	0	0	0	0	0
hsa-miR-199a-3p+hsa-miR-199b-3p	12.4348888065304	11.9035053104239	11.813781191217	11.6234242898699	11.3431857154479	11.4908508767403	10.9534689622288	9.47775826644389	10.5381889320524	11.5980525001616	12.8159836266527	11.6886874232225	11.4517262680745	10.981567281903	10.4157417682901	9.87498134765377	10.9196082386033	0	12.5648639902269	11.3613955331659	11.664447284548	12.1166688559671	11.6657800283295	9.73809225962049	9.85953478638265	11.5112584955023	12.804736051614	10.9922302649659	10.0416591516372	11.5755392468345	11.2778685461768	10.9091430473399	10.4136279290242	10.2324209271761	11.7850437147797	10.5410966153495	10.9708249013626	11.1091777033553	0	11.5338163894334	12.2194710673944	12.1369911120802	10.5352753766208	10.0028150156071	9.8073549220576	10.4481163054095	10.7632123668144	10.0223678130285	9.83289001416474
hsa-miR-199a-5p	7.18982455888002	7.10852445677817	5.93073733756289	8.48381577726426	0	8.61838550225861	7.35755200461808	4.24792751344359	7.28540221886225	7.24792751344359	9.70217268536555	7.06608919045777	7.08746284125034	8.82017896241519	8.01680828768655	6.12928301694497	8.4757334309664	0	10.2057932493972	7.93663793900257	7.59991284218713	8.51569983828404	7.4093909361377	5.12928301694497	6.75488750216347	0	10.2252074369435	7.93663793900257	0	9.77313920671969	8.91886323727459	8.48381577726426	0	7.17990909001493	9.57931593758001	7.93073733756289	9.5372184005386	8.21916852046216	0	10.3923174227788	10.7952279660287	11.1567151442247	6.5077946401987	7.876516946565	4.64385618977472	9.33091687811462	6.59991284218713	7.74819284958946	7.28540221886225
hsa-miR-199b-5p	8.28540221886225	8.73470962022584	9.21674585819531	9.43045255166553	6.64385618977472	9.38154295118458	7.14974711950468	5.64385618977472	7.4262647547021	7.99435343685886	10.5517082616207	8.13442632022093	8.53138146051631	9.1548181090521	8.06608919045777	6.22881869049588	8.45121111183233	0	11.4014128787142	8.5352753766208	8.53138146051631	8.97441458980553	8.11894107272351	6.71424551766612	4.58496250072116	0	10.9188632372746	8.12928301694497	0	9.35755200461808	9.17741953798924	8.17990909001493	0	6.6724253419715	10.1573469353628	8.58120058192496	10.5517082616207	9.4858293087019	0	10.319672120947	10.8603110549195	12.3818132959883	7.78135971352466	7.4093909361377	5.55458885167764	9.22641219278879	7.44294349584873	8.26209484537018	6.37503943134692
hsa-miR-200a	12.7163907894977	10.8081597728684	11.7673568541257	11.5420645422834	11.8257538328831	9.73131903102506	9.29232163280204	10.5980525001616	8.57364718749332	9.85798099512757	12.1179677037171	10.539158811108	9.36194377373524	9.90989308377004	8.79116288855502	9.48179943166575	10.0112272554233	9.54496443278924	9.10328780841202	9.06877827798541	10.2656150464845	10.0251395622785	9.46352437327118	10.3286749273279	12.4885933338354	14.4679875691613	11.4413880293467	11.4726908392428	11.8595347863827	10.7262181593322	12.2874238116835	11.4465664090661	12.4207497582968	11.4460494067166	10.8849336479498	10.7056323873614	12.0282514281628	10.6768386064742	12.0704564159446	11.2461467746359	11.8486229404293	9.74819284958946	10.7456743240021	10.7895336449704	10.467605550083	10.2467405984931	10.8719052376592	11.3376219019925	11.7714894695006
hsa-miR-200b	11.9657842846621	11.8860775848731	11.9893944998447	11.7931968590609	11.360298426618	11.0914353863236	11.2167458581953	12.7021726853655	10.1573469353628	10.2264121927888	12.7467242440258	10.6926155016946	9.39660478118186	10.9665054519057	10.0781508077346	10.5097750043269	10.8556471660273	11.0498485494506	10.1611318829843	10.3037807481771	11.8229690904533	10.8579809951276	10.664447284548	11.4173251176799	12.4299297413533	11.3247431104944	10.9686667931952	10.6662240028032	12.0195907283579	9.62021982550749	13.1674181458317	11.813781191217	11.0701209444768	12.1179677037171	11.664447284548	10.871135184243	12.3578268822108	11.2714630279044	12.3649553784819	11.9879745242962	12.5468944598876	9.76487159073609	10.604553229079	10.5401280385821	10.1459321458205	11.0552824355012	11.0861362250273	11.4928546201747	12.3202364452416
hsa-miR-200c	12.1337844091799	10.5821419816588	10.8826430493618	11.4640351521899	11.4928546201747	10.8352609186275	10.9643408677924	12.5517082616207	10.8201789624152	10.3782948559119	9.58871463558226	10.4136279290242	12.0216740428584	9.94251450533924	10.806549621986	11.7223806351638	9.72109918870719	11.4863322527687	10.6662240028032	9.39446269461032	10.9851303734669	11.4792750302502	9.58308276750293	11.5077946401987	12.3685064615077	12.9053870050181	9.78135971352466	11.3701424794954	13.1622339581496	11.1228279948077	12.4524986576928	11.7013064619586	11.0781508077346	12.1652210682209	11.0660891904578	11.3174126137649	12.0392617943411	11.1842554954053	13.4282292982051	11.1111356702347	11.5655781367843	9.79116288855502	11.4988492065317	11.4491486453754	10.8273427042341	10.4072677642447	10.7125270004398	11.7544699952756	12.532112370795
hsa-miR-202	0	0	0	0	0	0	0	0	0	0	0	0	0	0	0	0	0	0	0	0	0	0	0	0	0	0	0	0	0	0	0	0	0	0	0	0	0	0	0	0	0	0	0	0	0	0	0	0	0
hsa-miR-203	12.8350634920051	11.3679607096416	10.1522848423066	8.37068740680722	11.3459595964041	11.0566377151132	11.9447120610435	12.0874628412503	9.11113567023471	10.5698556083309	6.93073733756289	9.84235034341381	10.3966047811819	11.1529185761366	10.7490313820402	10.7919768208987	10.1006623390052	7.83289001416474	12.9892170793144	11.5957236941016	8.55074678538324	11.2002856052243	9.55074678538324	10.1935253605012	15.0760639976377	13.7263246116503	11.0361736125535	13.6531809653276	14.2154571622267	10.3309168781146	7.82017896241519	10.7984718011016	10.2502984179063	14.9635734647894	9.06877827798541	12.7185328760692	7.35755200461808	6.02236781302845	9.68474862042163	9.57553924683453	10.0279059965699	13.0478055540076	10.9929383361658	12.0382331347318	10.7210991887072	10.6302671250268	10.7870863245516	10.4878400338231	12.7334390828994
hsa-miR-204	0	4.4594316186373	0	0	0	5.32192809488736	5.4594316186373	6.58496250072116	5.04439411935845	5	0	5.49185309632967	0	0	0	0	1.58496250072116	7.83289001416474	5.4594316186373	4	1.58496250072116	0	1	0	0	0	0	0	0	0	0	0	0	0	0	0	0	0	5.88264304936184	0	0	0	0	0	0	0	0	0	0
hsa-miR-205	16.1909820795013	14.4291451704787	13.281640300066	0	15.342248325575	15.1122765916393	15.4060056509531	14.7610836935834	15.4471155211347	14.5220297493656	0	13.965152967471	14.3370643386847	13.8820698310081	14.6550275257018	14.8952439167275	13.5722265127937	14.2357898748599	14.7543655996722	14.7815646272443	14.5634942204305	14.7678740788976	12.9932922414885	13.7184258472446	17.3181544047063	17.0820138655424	14.9878413299055	16.6626405626523	17.0931080285296	14.194602975158	10.2644426002266	15.3705171391316	16.4078984070813	15.8643796261862	13.4303218668481	16.252369767926	0	5.6724253419715	15.5544989202444	7.39231742277876	7.19967234483636	14.8839796738087	16.2403441466314	15.5620336858801	14.8513586490335	14.2232475604175	15.1971782903672	15.1846816691701	16.4978518369511
hsa-miR-206	0	4.58496250072116	0	0	0	0	0	0	0	4.32192809488736	0	5.75488750216347	2.8073549220576	0	0	0	0	0	0	0	0	0	0	0	0	0	0	0	0	0	0	0	0	0	0	0	0	0	0	0	0	0	0	0	0	0	0	0	0
hsa-miR-208a	0	0	0	0	0	0	0	6.02236781302845	3.8073549220576	0	0	4.52356195605701	0	0	0	0	0	6.95419631038687	5.08746284125034	4.39231742277876	0	0	0	0	0	0	0	0	0	0	0	0	0	0	0	0	0	0	0	0	0	0	0	0	0	0	0	0	0
hsa-miR-208b	0	0	0	0	0	0	0	4.39231742277876	0	0	0	0	0	0	0	0	0	0	0	0	0	0	0	0	0	0	0	0	0	0	0	0	0	0	0	0	0	0	3.90689059560852	0	0	0	0	0	0	0	0	0	0
hsa-miR-210	7.44294349584873	0	2.8073549220576	0	0	7.67948009950545	8.09803208296053	8.16490692667569	6.58496250072116	0	0	0	5.16992500144231	6.91886323727459	7.06608919045777	7.16992500144231	5.8073549220576	0	7.14974711950468	7.51569983828404	3.16992500144231	2.32192809488736	5.08746284125034	3.8073549220576	8.6724253419715	0	5.78135971352466	6.88264304936184	9.82336724004623	0	8.09803208296053	2.58496250072116	0	7.09803208296053	5.04439411935845	7.38370429247405	7.56985560833095	0	7.74146698640115	6.64385618977472	7.28540221886225	5.7279204545632	6.7279204545632	8.92777796208234	7.35755200461808	5.95419631038687	7.6724253419715	8.04984854945056	9.26209484537018
hsa-miR-211	0	0	0	0	0	0	0	0	0	0	0	0	0	0	0	0	0	0	0	0	0	0	0	0	0	0	0	0	0	0	0	0	0	0	0	0	0	0	0	0	0	0	0	0	0	0	0	0	0
hsa-miR-212	0	0	0	0	0	0	0	0	0	0	0	0	0	0	0	0	0	0	0	0	0	0	0	0	0	0	0	0	0	0	0	0	0	0	0	0	0	0	0	0	0	0	0	0	0	0	0	0	0
hsa-miR-214	7.37503943134692	6.10852445677817	5.75488750216347	7.89481776330794	8.4178525148859	8.10852445677817	8.57742882803575	8.09275714091985	8.02236781302845	7.40087943628218	7.56224242422107	7.3037807481771	7.67948009950545	6.59991284218713	6.89481776330794	7.74819284958946	8.24792751344359	7.08746284125034	8.33985000288462	7.77478705960117	6.74146698640115	7.91886323727459	7.03342300153745	6.93073733756289	4.90689059560852	6.8073549220576	7.4093909361377	7.89481776330794	7.96578428466209	8.35314682549808	7.94836723158468	7.90689059560852	6.10852445677817	6.33985000288462	8.25738784269265	7.56224242422107	8.01680828768655	7.53915881110803	5.20945336562895	8.4178525148859	8.69348695749933	7.04439411935845	7.85798099512757	7.73470962022584	7.74819284958946	7.06608919045777	7.16992500144231	7.38370429247405	6.8703647195834
hsa-miR-215	0	0	0	0	0	0	0	0	3.32192809488736	0	0	0	0	0	0	0	0	0	4.70043971814109	3	0	0	0	0	0	0	0	0	0	0	0	0	0	0	0	0	0	0	0	0	0	0	0	0	0	0	0	0	0
hsa-miR-216a	6.14974711950468	0	0	5.32192809488736	0	6.83289001416474	4.70043971814109	0	2.58496250072116	5.4262647547021	8.74483383749955	3	0	7.72109918870718	7.51569983828404	6.52356195605701	5.4262647547021	4.39231742277876	8.57364718749332	3.16992500144231	6.83289001416474	5.75488750216347	0	7.5077946401987	0	0	0	0	0	0	0	4.70043971814109	0	0	5.61470984411521	2	0	0	0	7.37503943134692	0	9.4262647547021	0	0	0	7.6724253419715	0	0	7.55458885167764
hsa-miR-217	0	0	0	0	0	0	0	0	0	0	0	0	0	0	0	0	0	0	0	0	0	0	0	0	0	0	0	0	0	0	0	0	0	0	0	0	0	0	0	0	0	0	0	0	0	0	0	0	0
hsa-miR-218	0	0	0	0	0	5.28540221886225	0	7.78135971352466	4.52356195605701	0	3.32192809488736	0	0	4.64385618977472	0	0	6.10852445677817	0	8.95710204156229	3.16992500144231	0	0	0	0	0	0	0	0	0	0	0	0	0	0	7.02236781302845	0	6.39231742277876	5.61470984411521	0	5.6724253419715	5.16992500144231	9.76983784362944	0	0	0	5.95419631038687	0	0	0
hsa-miR-219-1-3p	0	0	0	0	0	0	0	0	0	0	0	0	0	0	0	0	0	0	0	0	0	0	0	0	0	0	0	0	0	0	0	0	0	0	0	0	0	0	0	0	0	0	0	0	0	0	0	0	0
hsa-miR-219-2-3p	0	0	0	0	0	0	0	0	0	0	0	0	0	0	0	0	0	0	0	0	0	0	0	0	0	0	0	0	0	0	0	0	0	0	0	0	0	0	0	0	0	0	0	0	0	0	0	0	0
hsa-miR-219-5p	0	0	0	0	0	0	0	0	0	0	0	0	0	0	0	0	0	0	0	0	0	0	0	0	0	0	0	0	0	0	0	0	0	0	0	0	0	0	0	0	0	0	0	0	0	0	0	0	0
hsa-miR-220a	0	0	0	0	0	0	0	0	0	0	0	0	0	0	0	0	0	0	0	0	0	0	0	0	0	0	0	0	0	0	0	0	0	0	0	0	0	0	0	0	0	0	0	0	0	0	0	0	0
hsa-miR-220b	0	0	0	0	0	0	0	0	0	0	0	0	0	0	0	0	0	0	0	0	0	0	0	0	0	0	0	0	0	0	0	0	0	0	0	0	0	0	0	0	0	0	0	0	0	0	0	0	0
hsa-miR-220c	0	0	0	0	0	0	0	0	0	0	0	0	0	0	0	0	0	0	0	0	0	0	0	0	0	0	0	0	0	0	0	0	0	0	0	0	0	0	0	0	0	0	0	0	0	0	0	0	0
hsa-miR-221	9.15734693536284	10.3652288492515	9.94982671075911	6.94251450533924	8.92481250360578	11.7573900093666	9.82336724004623	10.8057438721516	10.2514824106202	9.30606168942834	8.876516946565	7.48381577726426	9.3037807481771	7.97727992349992	9.4797802640291	8.68299458368168	9.09803208296053	10.2526654324502	10.1459321458205	10.4767462039395	8.54303182025524	9.67595703294175	10.1611318829843	9.4093909361377	12.4660764613963	0	11.7064960180612	11.5919897676151	10.5536292939164	8.02236781302845	8.43462822763673	9.21916852046216	10.6054795180617	10.7176764230664	8.51569983828404	10.2240016741981	8.13442632022093	7.7279204545632	9.83289001416474	8.86727873970966	8.96289600533726	10.0389189892923	9.26912667914942	8.30833903013941	11.6613327527952	9.60733031374961	8.73809225962049	10.4665863377192	10.237209960755
hsa-miR-222	12.937925484863	8.98868468677217	9.92777796208234	11.0272148851598	10.8478403556307	10.4008794362822	10.581200581925	9.13699111208023	9.04712391211403	9.68999797141945	10.6635581042173	9.54689445988764	9.63117705570398	9.49185309632967	9.77643303244473	10.0498485494506	9.4797802640291	10.7253662578956	9.95710204156229	10.3140167039014	10.4604558963096	9.27612440527424	8.90086680798075	10.8963324039099	11.1611318829843	9.02513956227851	9.52943055414615	9.20945336562895	11.0901124196643	10.3966047811819	10.3387363825739	12.0937476627857	10.8501868376458	9.27146302790437	9.91139198784346	10.1560830762887	10.0887882387169	9.94251450533924	10.3685064615077	10.5381889320524	11.2390017577656	9.92925840863697	10.0781508077346	9.64205169292798	10.0834793273318	9.49585502688717	10.6447575925163	10.8564255286255	11.2836671674915
hsa-miR-223	0	8.6582114827518	12.6851867965953	11.7874944996968	9.403012023575	7.07681559705083	4.64385618977472	8.64024493622235	6.14974711950468	9.89481776330794	7.34872815423108	9.83289001416474	10.7846348455575	8.85174904141606	8.2807707701306	0	8.84235034341381	14.7445185287799	0	12.0761475280225	8.71080643369935	10.1497471195047	10.6483575820097	8.10852445677817	0	13.0313565962557	14.6190736468177	13.3553510964248	1	12.6917435191713	11.6679985356725	7.49185309632967	12.6917435191713	11.9432473959016	11.9844184588011	10.8917837032183	13.3892279950407	12.3828941688921	0	13.3325960577892	12.135388651579	9.12153351734003	11.5048189876328	12.6073303137496	12.0247933847025	10.9722618487333	10.8129794712515	9.73470962022584	11.6755160440828
hsa-miR-224	0	0	0	0	0	0	3.70043971814109	5.55458885167764	4.32192809488736	0	0	4.8073549220576	4.39231742277876	4.4594316186373	0	1	1.58496250072116	0	0	5.08746284125034	2	2.58496250072116	0	0	1.58496250072116	0	0	2	4.95419631038687	6.02236781302845	5.04439411935845	0	4.64385618977472	0	0	4.39231742277876	0	0	0	0	0	0	5.85798099512757	0	0	0	0	0	4.75488750216347
hsa-miR-296-3p	0	0	0	0	0	0	0	0	0	0	0	0	0	0	0	0	0	0	0	0	0	0	0	0	0	0	0	0	0	0	0	0	0	0	0	0	0	0	0	0	0	0	0	0	0	0	0	0	0
hsa-miR-296-5p	0	0	0	0	0	0	0	0	0	0	0	5.04439411935845	0	3	0	0	0	0	5	0	5.16992500144231	3.8073549220576	0	0	0	0	0	0	0	0	7.4093909361377	0	0	0	4.39231742277876	7.33091687811462	4.64385618977472	0	0	4.08746284125034	0	5.95419631038687	0	0	0	0	0	0	0
hsa-miR-297	0	3.90689059560852	0	0	0	0	0	0	0	0	0	0	0	0	0	0	0	0	0	0	0	0	0	0	0	0	0	0	0	0	0	0	0	0	0	0	0	0	0	0	0	0	0	0	0	0	0	0	0
hsa-miR-298	0	0	0	0	0	0	0	0	0	0	0	0	0	0	0	0	0	0	0	0	0	0	0	0	0	0	0	0	0	0	0	0	0	0	0	0	0	0	0	0	0	0	0	0	0	0	0	0	0
hsa-miR-299-3p	0	0	0	0	0	0	0	0	0	0	0	0	0	0	0	0	0	0	0	0	0	0	0	0	0	0	0	0	0	0	0	0	0	0	0	0	0	0	0	0	0	0	0	0	0	0	0	0	0
hsa-miR-299-5p	0	0	0	0	0	0	0	0	0	0	0	0	0	0	0	0	0	0	0	0	0	0	0	0	0	0	0	0	0	0	0	0	0	0	0	0	0	0	0	0	0	0	0	0	0	0	0	0	0
hsa-miR-300	0	0	0	0	0	1	0	4.39231742277876	4.32192809488736	0	0	4.08746284125034	0	0	0	0	0	7.90689059560852	4.85798099512757	4.39231742277876	0	0	2.58496250072116	0	0	0	0	0	0	0	0	0	0	0	0	0	0	3.70043971814109	7.74146698640115	0	0	0	0	0	0	0	0	0	0
hsa-miR-301a	0	7.13955135239879	0	0	0	4.90689059560852	5.4594316186373	9.31741261376487	6.7279204545632	6.08746284125034	3.58496250072116	6.96578428466209	6.95419631038687	4.8073549220576	4.32192809488736	0	6.37503943134692	7.90689059560852	4.58496250072116	4.8073549220576	5.70043971814109	6.10852445677817	5.20945336562895	5.39231742277876	0	0	3.90689059560852	0	2.58496250072116	0	6.53915881110803	0	7.24792751344359	0	6.68650052718322	6.4093909361377	0	6.56985560833095	7.74146698640115	0	5.78135971352466	4.52356195605701	2.58496250072116	6.2667865406949	0	3.8073549220576	0	0	0
hsa-miR-301b	0	0	0	0	0	4.52356195605701	5.12928301694497	8.11374216604919	5.85798099512757	0	0	0	0	2.32192809488736	5.6724253419715	4.39231742277876	5.52356195605701	6.95419631038687	4.70043971814109	3	4.16992500144231	5.32192809488736	0	7.39231742277876	0	0	0	0	0	0	0	0	0	6.61470984411521	3.32192809488736	0	0	0	8.01122725542325	0	0	0	0	0	4.39231742277876	4.70043971814109	0	0	0
hsa-miR-302a	0	0	0	0	0	0	0	4.39231742277876	0	0	0	0	0	0	0	0	0	0	0	0	0	0	0	0	0	0	0	0	0	0	0	0	0	0	0	0	0	0	0	0	0	0	0	0	0	0	0	0	0
hsa-miR-302b	0	0	0	0	0	0	0	0	0	0	0	0	0	0	0	0	0	0	0	0	0	0	0	0	0	0	0	0	0	0	0	0	0	0	0	0	0	0	0	0	0	0	0	0	0	0	0	0	0
hsa-miR-302c	0	0	0	0	0	5.08746284125034	5.7279204545632	6.33985000288462	5.90689059560852	2.58496250072116	0	0	0	0	0	0	0	6.06608919045777	5.49185309632967	5.39231742277876	0	0	0	0	0	0	0	0	0	0	0	0	0	0	0	0	0	0	0	0	0	0	0	0	0	0	0	0	0
hsa-miR-302d	0	0	0	0	0	0	0	0	0	0	0	0	0	0	0	0	0	0	0	0	0	0	0	0	0	0	0	0	0	0	0	0	0	0	0	0	0	0	0	0	0	0	0	0	0	0	0	0	0
hsa-miR-302e	0	0	0	0	0	0	0	0	0	0	0	0	0	0	0	0	0	0	0	0	0	0	0	0	0	0	0	0	0	0	0	0	0	0	0	0	0	0	0	0	0	0	0	0	0	0	0	0	0
hsa-miR-302f	0	0	0	0	0	0	0	3	0	0	0	0	0	0	0	0	0	0	0	0	0	0	0	5.8073549220576	0	0	0	0	0	0	0	0	0	0	0	0	0	0	7.4093909361377	0	0	0	0	0	0	0	0	0	0
hsa-miR-320a	0	6.98868468677217	3	5.88264304936184	0	7.02236781302845	6.91886323727459	8.14465824283188	6.76818432477693	6.22881869049588	6.6724253419715	5.58496250072116	2.32192809488736	6.04439411935845	6.04439411935845	4.90689059560852	7.86418614465428	9.43045255166553	6.4093909361377	7.34872815423108	5.39231742277876	6.35755200461808	6.10852445677817	7.45121111183233	6.08746284125034	0	3.32192809488736	5.7279204545632	0	0	6.08746284125034	7.98868468677217	8.31288295528435	2.8073549220576	6.7279204545632	6.65821148275179	8.93957921431469	6.53915881110803	9.81538329581354	7.02236781302845	6.59991284218713	5.8073549220576	7.34872815423108	7.55458885167764	8.36632221424582	6.59991284218713	7.44294349584873	7.59991284218713	8.11894107272351
hsa-miR-320b	0	0	0	0	0	0	0	0	0	1.58496250072116	0	0	0	0	0	0	0	0	0	0	0	0	0	0	0	0	0	0	0	0	0	0	0	0	0	0	0	0	4.70043971814109	0	0	0	0	0	0	0	0	0	0
hsa-miR-320c	0	8.21916852046216	8.10328780841202	9.77807712953536	0	10.4167975276061	9.34207466799914	10.5087851620645	9.76818432477693	7.55458885167764	10.1885888457073	0	6.35755200461808	9.2807707701306	10.4838157772643	11.1337844091799	10.6183855022586	12.5712786185146	10.7640422173066	9.39016895620018	3.70043971814109	9.63481105017172	6.5077946401987	12.2033480029798	8.876516946565	0	0	0	0	0	8.6582114827518	7.4594316186373	0	11.0894504811159	0	0	10.90989308377	0	15.0208931524248	7.59991284218713	7.25738784269265	8.02790599656988	0	9.26912667914942	9.68650052718322	10.007027266894	7.71424551766612	9.67419226814568	10.5186531556734
hsa-miR-320d	0	4.24792751344359	0	0	0	0	0	0	0	0	0	0	0	0	0	0	0	0	0	0	0	0	0	0	0	0	0	0	0	0	0	0	0	0	0	0	0	0	0	0	0	0	0	0	0	0	0	0	0
hsa-miR-323-3p	0	0	0	0	0	0	0	0	0	0	0	0	0	0	0	0	0	0	0	0	0	0	0	0	0	0	0	0	0	0	0	0	0	0	0	0	0	0	0	0	0	0	0	0	0	0	0	0	0
hsa-miR-323-5p	0	0	0	0	0	0	0	0	0	0	0	0	0	0	0	0	0	0	0	0	0	0	0	0	0	0	0	0	0	0	0	0	0	0	0	0	0	0	0	0	0	0	0	0	0	0	0	0	0
hsa-miR-324-3p	0	4.58496250072116	0	0	0	0	0	5.7279204545632	3.8073549220576	0	0	5.61470984411521	0	0	0	0	0	4.39231742277876	2	0	0	0	0	0	0	0	0	0	0	0	0	0	0	0	0	0	0	0	0	0	0	0	0	0	0	0	0	0	0
hsa-miR-324-5p	0	7.13955135239879	0	0	0	4.58496250072116	4.08746284125034	8.73131903102506	6.97727992349992	0	0	5.16992500144231	4.16992500144231	3.32192809488736	4.64385618977472	0	5.4594316186373	0	4.85798099512757	5.88264304936184	5	6.4757334309664	4.32192809488736	0	5.6724253419715	0	2.8073549220576	0	4.64385618977472	0	3.8073549220576	0	7.20945336562895	0	7.94251450533924	6.10852445677817	5.85798099512757	5.70043971814109	0	5.08746284125034	7.60733031374961	5.85798099512757	5.35755200461808	4.90689059560852	0	6.14974711950468	0	1.58496250072116	0
hsa-miR-326	0	0	0	0	0	0	0	0	0	0	0	0	0	0	0	0	0	0	0	0	0	0	0	0	0	0	0	0	0	0	0	0	0	0	0	0	0	0	0	0	0	0	0	0	0	0	0	0	0
hsa-miR-328	0	0	0	0	0	0	0	4.16992500144231	0	0	0	0	0	0	0	0	0	5	4.85798099512757	0	0	0	0	0	0	0	0	0	0	0	0	0	0	0	0	0	0	0	0	0	0	0	0	0	0	0	0	0	0
hsa-miR-329	0	0	0	0	0	0	0	0	0	0	0	0	0	0	0	0	0	0	0	0	0	0	0	0	0	0	0	0	0	0	0	0	0	0	0	0	0	0	0	0	0	0	0	0	0	0	0	0	0
hsa-miR-330-3p	0	0	0	0	0	0	0	0	0	0	0	0	0	0	0	0	0	0	0	0	0	0	0	0	0	0	0	0	0	0	0	0	0	0	0	0	0	0	0	0	0	0	0	0	0	0	0	0	0
hsa-miR-330-5p	0	0	0	0	0	2	6.32192809488736	6.24792751344359	5.4594316186373	0	0	6.04439411935845	4.24792751344359	3.32192809488736	4.75488750216347	3.4594316186373	5.49185309632967	4.39231742277876	5.85798099512757	4.95419631038687	4.4594316186373	4.85798099512757	2.32192809488736	0	0	0	0	3.16992500144231	0	0	0	0	0	0	0	0	0	5.12928301694497	0	0	0	1	0	0	0	0	0	0	0
hsa-miR-331-3p	0	6.49185309632967	0	5.12928301694497	3.16992500144231	5.4594316186373	4.85798099512757	6.94251450533924	5.4594316186373	3.8073549220576	0	6.5077946401987	1.58496250072116	4.16992500144231	4.4594316186373	0	5.08746284125034	0	4.39231742277876	5.75488750216347	5.8073549220576	5.4262647547021	4.95419631038687	6.33985000288462	0	0	4.32192809488736	0	8	0	7.76155123244448	0	0	7.37503943134692	6.70043971814109	7.49984588708321	6.61470984411521	7.69348695749933	4.70043971814109	7.01122725542325	7.38370429247405	5.39231742277876	5.7279204545632	5.78135971352466	2.8073549220576	6.14974711950468	0	4.32192809488736	3.16992500144231
hsa-miR-331-5p	0	0	0	0	0	0	0	0	0	0	0	0	0	0	0	0	0	0	0	0	0	0	0	0	0	0	0	0	0	0	0	0	0	0	0	0	0	0	0	0	0	0	0	0	0	0	0	0	0
hsa-miR-335	0	5.20945336562895	3.32192809488736	0	0	4.4594316186373	0	8.31741261376487	11.0416591516372	4.90689059560852	5.78135971352466	5.58496250072116	0	5.12928301694497	5.39231742277876	2.32192809488736	8.2045711442492	6.28540221886225	6.4093909361377	6.04439411935845	5.88264304936184	0	6.22881869049588	0	0	0	0	0	0	0	6.02236781302845	0	7.04439411935845	0	5.4262647547021	2.32192809488736	0	7.8008998999203	0	5.49185309632967	6.85798099512757	4.85798099512757	0	0	0	4.39231742277876	0	0	0
hsa-miR-337-3p	0	0	0	0	0	0	0	3.70043971814109	0	0	0	0	0	0	0	0	0	0	6.24792751344359	0	0	0	0	0	0	0	0	0	0	0	0	0	0	0	0	0	0	0	0	0	0	6.7279204545632	0	0	0	0	0	0	0
hsa-miR-337-5p	0	0	0	0	0	0	0	0	0	0	0	0	0	0	0	0	0	0	3.58496250072116	0	0	0	0	0	0	0	0	0	0	0	0	0	0	0	0	0	0	0	0	0	0	4.16992500144231	0	0	0	0	0	0	0
hsa-miR-338-5p	0	0	0	0	0	0	0	0	0	0	0	0	0	0	0	0	0	0	0	0	0	0	0	0	0	0	0	0	0	0	0	0	0	0	0	0	0	0	0	0	0	0	0	0	0	0	0	0	0
hsa-miR-339-3p	0	0	0	0	0	0	0	0	0	0	0	0	0	0	0	0	0	0	0	0	0	0	0	0	0	0	0	0	0	0	0	0	0	0	0	0	0	0	0	0	0	0	0	0	0	0	0	0	0
hsa-miR-339-5p	0	0	0	0	0	0	0	0	0	0	0	0	0	0	0	0	0	0	0	0	0	0	0	0	0	0	0	0	0	0	0	0	0	0	0	0	0	0	0	0	0	0	0	0	0	0	0	0	0
hsa-miR-340	7.65821148275179	10.4125698468052	8.73809225962049	6.22881869049588	7.90689059560852	7.28540221886225	7.69348695749933	10.1305705628054	7.76155123244448	7.99435343685886	6.95419631038687	8.85798099512757	8.22881869049588	6.62935662007961	7.45121111183233	7.03342300153745	7.25738784269265	10.1823943534045	6.97727992349992	7.74146698640115	7.4757334309664	6.65821148275179	7.11894107272351	8.4178525148859	7.96000193206808	0	8	5.90689059560852	9.26912667914942	7.93663793900257	8.05528243550119	7.43462822763672	8.31288295528435	5.52356195605701	8.01122725542325	7.92481250360578	7.53138146051631	8.82972273508606	10.2419831496943	8.40514146313634	8.06608919045777	7.25738784269265	7.66533591718518	7.85174904141606	8.82017896241519	7.467605550083	6.90689059560852	7.49984588708321	8.13955135239879
hsa-miR-342-3p	10.2300204357056	9.06339508128851	9.60733031374961	10.8680508537452	10.2179576978641	10.0265234425198	9.20701432017753	9.52356195605701	9.27612440527424	9.57742882803575	8.90989308377004	9.63843591399047	9.37721053038855	8.93073733756289	9.66355810421727	8.53915881110803	8.98584193700334	10.0484868739923	9.02236781302845	9.29232163280204	9.47775826644389	9.63481105017172	9.08746284125034	10.3663222142458	10.7210991887072	10.5058115539196	9.78953364497036	9.24079133216196	10.6366246205436	10.8641861446543	9.16490692667569	9.32192809488736	10.800090987625	8.45121111183233	11.1382718001722	9.23601419190008	9.27146302790437	11.4943556035328	10.3923174227788	9.9957671508778	9.78135971352466	9.41362792902417	9.95564990752837	10.1318569606088	10.1241213118292	9.29232163280204	9.39231742277876	8.88569637333939	7.97727992349992
hsa-miR-342-5p	0	0	0	0	0	0	0	0	0	0	0	0	0	0	0	0	0	0	0	0	0	0	0	0	0	0	0	0	0	0	0	0	0	0	0	0	0	0	0	0	0	0	0	0	0	0	0	0	0
hsa-miR-345	0	0	0	0	0	0	3.32192809488736	6.78135971352466	4.64385618977472	0	0	4.85798099512757	0	0	0	0	4	0	1.58496250072116	2.58496250072116	0	0	3.4594316186373	0	0	0	0	0	0	0	0	0	0	0	0	0	0	0	0	0	0	0	0	4.52356195605701	0	0	0	0	0
hsa-miR-346	0	0	0	0	0	0	3.70043971814109	2.58496250072116	2.58496250072116	0	0	0	0	0	0	0	0	0	0	0	0	0	0	0	0	0	0	0	0	0	0	0	0	0	0	0	0	0	0	0	0	0	0	0	0	0	0	0	0
hsa-miR-361-3p	0	0	0	0	0	5.58496250072116	5.88264304936184	6.61470984411521	5.35755200461808	4.52356195605701	0	0	2.32192809488736	4.58496250072116	3.16992500144231	0	5.04439411935845	7.08746284125034	2	4.16992500144231	4.24792751344359	2.58496250072116	3.58496250072116	0	0	0	0	0	0	0	0	0	0	0	3.70043971814109	0	0	4.70043971814109	0	0	0	0	0	0	0	0	0	0	0
hsa-miR-361-5p	0	8.5352753766208	8.85798099512757	4.24792751344359	6.74146698640115	7.35755200461808	5.83289001416474	8.73131903102506	7.43462822763672	7.56985560833095	7.76818432477693	6.52356195605701	6.4262647547021	6.84549005094437	6.74146698640115	5.88264304936184	7.2667865406949	0	7.49984588708321	5.70043971814109	7.14974711950468	7.52356195605701	7.15987133677839	4.16992500144231	9.08480838780436	0	7.66533591718518	8.19967234483636	10.1623913287569	6.06608919045777	7.85174904141606	7.29462074889163	8.34429590791582	8.83605035505807	8.30833903013941	7.72109918870718	5.49185309632967	7.14974711950468	0	7.4262647547021	7.25738784269265	8.55842071326866	6.59991284218713	6.78135971352466	8.11894107272351	7.93663793900257	5.4594316186373	6.14974711950468	0
hsa-miR-362-3p	0	5.97727992349992	0	0	0	5.28540221886225	0	7.88874324889826	4.24792751344359	0	0	2	0	3.8073549220576	4.4594316186373	0	2.32192809488736	0	0	2.58496250072116	5.28540221886225	0	4.4594316186373	4.8073549220576	0	0	0	0	0	0	0	0	0	0	0	0	0	4.85798099512757	0	0	0	3.32192809488736	0	0	0	1	0	0	0
hsa-miR-362-5p	0	6.22881869049588	0	0	0	0	0	5.83289001416474	2.8073549220576	3.58496250072116	0	2	0	0	2.32192809488736	0	1.58496250072116	0	3.58496250072116	0	0	0	3.32192809488736	0	0	0	0	0	0	0	0	0	0	0	0	0	0	0	0	0	0	0	0	0	0	0	0	0	0
hsa-miR-363	6.3037807481771	9.12153351734003	7.44294349584873	7.98299357469431	7.53138146051631	0	5.32192809488736	9.2807707701306	6.44294349584873	6.84549005094437	0	8.74146698640115	0	6.71424551766612	6.2667865406949	1	6.39231742277876	7.67948009950545	4.39231742277876	6.16992500144231	5.4262647547021	4.52356195605701	7.66533591718518	0	0	9.09011241966429	0	4.58496250072116	0	9.24317398347295	9.57742882803575	6.7279204545632	4.08746284125034	1.58496250072116	8.54303182025524	4.58496250072116	7.15987133677839	7.11894107272351	7.58496250072116	6.85798099512757	0	0	8.69696752623429	6.65821148275179	7.94251450533924	6.02236781302845	5.8073549220576	0	0
hsa-miR-365	0	0	0	0	0	0	2.8073549220576	0	6.02236781302845	0	0	0	5.49185309632967	0	3	0	4.24792751344359	0	7.24792751344359	0	0	0	0	0	0	0	0	0	0	0	0	0	0	0	0	0	0	0	0	0	0	5.64385618977472	0	1.58496250072116	0	0	0	0	0
hsa-miR-367	0	0	0	0	0	0	0	0	0	0	0	0	0	0	0	0	0	0	0	0	0	0	0	0	0	0	0	0	0	0	0	0	0	0	0	0	0	0	0	0	0	0	0	0	0	0	0	0	0
hsa-miR-369-3p	0	0	0	0	0	0	0	4.70043971814109	3.70043971814109	0	0	2.8073549220576	0	0	0	0	5.20945336562895	6.65821148275179	6.58496250072116	0	2.32192809488736	0	4.85798099512757	0	0	0	0	0	0	0	0	0	0	0	0	0	0	0	0	0	0	7.03342300153745	0	0	0	0	0	0	0
hsa-miR-369-5p	0	0	0	0	0	0	0	0	0	0	0	3.16992500144231	0	0	0	0	0	0	0	0	0	0	0	0	0	0	0	0	0	0	0	0	0	0	0	0	0	0	0	0	0	0	0	0	0	0	0	0	0
hsa-miR-370	0	0	0	0	0	0	3.32192809488736	5.70043971814109	4.52356195605701	0	0	0	0	0	0	0	0	0	0	0	0	0	0	0	0	0	0	0	0	0	0	0	0	0	0	0	0	0	0	0	0	0	0	0	0	0	0	0	0
hsa-miR-371-3p	0	0	0	0	0	0	0	0	0	0	0	0	0	0	0	0	0	0	0	0	0	0	0	0	0	0	0	0	0	0	0	0	0	0	0	0	0	0	0	0	0	0	0	0	0	0	0	0	0
hsa-miR-371-5p	0	0	0	0	0	0	0	1	4.24792751344359	0	0	0	0	0	0	0	0	0	0	0	0	0	0	0	0	0	0	0	0	0	0	0	0	0	0	0	0	0	0	0	0	0	0	0	0	0	0	0	0
hsa-miR-372	0	6.53915881110803	0	0	0	0	0	0	0	0	0	0	0	0	0	0	0	0	0	0	0	0	0	0	0	0	0	0	0	0	0	0	0	0	0	0	0	0	0	0	0	0	0	0	0	0	0	0	0
hsa-miR-373	0	0	0	0	0	0	0	0	0	0	0	0	0	0	0	0	0	0	0	0	0	0	0	0	0	0	0	0	0	0	0	0	0	0	0	0	0	0	0	0	0	0	0	0	0	0	0	0	0
hsa-miR-374a	7.64385618977472	8.04984854945056	8.11894107272351	8.18982455888002	7.76818432477693	7.02236781302845	6.37503943134692	8.09275714091985	7.74819284958946	8.53915881110803	9.25029841790633	8.11894107272351	7.65105169117893	7.93073733756289	6.94251450533924	5.7279204545632	7.05528243550119	0	8.37503943134693	7.22881869049588	8.97154355395077	8.20945336562895	8.23840473932508	5.97727992349992	0	0	5.61470984411521	2	7.81378119121704	5.90689059560852	7.36632221424582	7.01122725542325	0	8.08746284125034	5.70043971814109	6.62935662007961	0	7.5077946401987	0	5.75488750216347	6.61470984411521	8.09275714091985	0	5.4594316186373	5.49185309632967	7.05528243550119	0	0	0
hsa-miR-374b	8.10852445677817	7.59245703726808	8.31288295528435	8.09803208296053	0	7.20945336562895	6.58496250072116	8.2240016741981	7.70735913208088	7.4093909361377	7.84549005094437	7.38370429247405	8.04439411935845	7.4262647547021	7.40087943628218	5.4594316186373	7.13955135239879	5.78135971352466	8.21916852046216	7.22881869049588	8.47167521439204	7.08746284125034	7.48381577726426	6.97727992349992	6.68650052718322	0	7.13955135239879	6.58496250072116	9.63662462054365	7.4093909361377	8.32192809488736	7.21916852046216	0	8.96578428466209	7.4594316186373	8.25738784269265	5.78135971352466	8.78790255939143	0	7.61470984411521	7.90689059560852	8.62570884306447	7	8.10328780841202	7.4757334309664	7.70043971814109	7.5077946401987	6.44294349584873	0
hsa-miR-375	0	0	7.53138146051631	5.28540221886225	0	4.70043971814109	0	0	0	0	10.5468944598876	9.17242750864548	6.96578428466209	0	0	5.83289001416474	0	0	8.4797802640291	1.58496250072116	0	0	0	0	0	0	0	0	0	0	9.35314682549808	0	0	0	7.37503943134692	0	10.1446582428319	0	0	7.95419631038687	6.4757334309664	4.58496250072116	0	0	0	6.4262647547021	0	0	0
hsa-miR-376a	0	0	0	0	0	0	0	0	4.52356195605701	5.08746284125034	8.18982455888002	0	4.70043971814109	5.75488750216347	0	0	6.83289001416474	0	9.25738784269265	3.8073549220576	5.39231742277876	5.4594316186373	5.55458885167764	5.7279204545632	0	0	0	0	0	0	0	0	0	0	4.70043971814109	0	0	0	0	1.58496250072116	3.8073549220576	9.4178525148859	0	0	0	4.95419631038687	0	0	0
hsa-miR-376b	0	0	0	0	0	0	0	0	0	0	0	0	0	0	0	0	0	0	0	0	0	0	0	0	0	0	0	0	0	0	0	0	0	0	0	0	0	0	0	0	0	3.16992500144231	0	0	0	0	0	0	0
hsa-miR-376c	0	6.28540221886225	2	5.4594316186373	0	5.24792751344359	0	3.16992500144231	5.78135971352466	6.75488750216347	9.27612440527424	5.97727992349992	6.56985560833095	6.58496250072116	5	0	7.64385618977472	0	9.74483383749955	5.35755200461808	6.68650052718322	6.84549005094437	6.84549005094437	4.16992500144231	0	0	7.4262647547021	0	0	5.58496250072116	6.68650052718322	0	0	0	8.13955135239879	0	7.23840473932508	5.04439411935845	0	6.52356195605701	7.49984588708321	10.5545888516776	0	4	0	7.07681559705083	0	0	0
hsa-miR-377	0	3.16992500144231	0	0	0	4.70043971814109	4	5.49185309632967	5.4594316186373	5.52356195605701	7.24792751344359	3.4594316186373	4.24792751344359	4.85798099512757	0	0	7.01122725542325	0	8.81378119121704	5.4594316186373	5.24792751344359	4	5.7279204545632	0	0	0	0	0	0	0	0	0	0	0	5.6724253419715	0	0	0	0	0	4.24792751344359	8.73809225962049	0	0	0	3.70043971814109	0	0	0
hsa-miR-378	0	5.20945336562895	0	0	0	6.85798099512757	7.56224242422107	7.51569983828404	7.16992500144231	6.4594316186373	5.35755200461808	5.4594316186373	3.8073549220576	4.90689059560852	6	6.7279204545632	7.15987133677839	9.3037807481771	6.33985000288462	6.06608919045777	6.28540221886225	6.62935662007961	5.88264304936184	7.70735913208088	0	0	0	0	0	4.32192809488736	0	4.90689059560852	0	6.16992500144231	4.85798099512757	5.88264304936184	3.32192809488736	5.6724253419715	0	0	0	2.8073549220576	4.8073549220576	0	7.21916852046216	5.24792751344359	6.65821148275179	6.2667865406949	4.52356195605701
hsa-miR-379	0	2.58496250072116	0	0	0	5	5.75488750216347	6.3037807481771	6.53915881110803	6.5077946401987	5.52356195605701	6.4262647547021	3.4594316186373	2	2.32192809488736	3	6.14974711950468	9.19475685442225	7.24792751344359	6.32192809488736	4.8073549220576	5.20945336562895	5.4262647547021	6.06608919045777	0	0	0	0	0	0	0	0	0	0	0	0	0	0	0	0	0	4.39231742277876	0	0	0	0	0	0	0
hsa-miR-380	0	0	0	0	0	0	0	0	0	0	0	0	0	0	0	0	0	3.16992500144231	0	0	0	0	0	0	0	0	0	0	0	0	0	0	0	0	0	0	0	0	0	0	0	0	0	0	0	0	0	0	0
hsa-miR-381	0	0	0	0	0	0	0	0	0	0	0	0	0	0	0	0	2.32192809488736	0	4	0	0	0	1.58496250072116	0	0	0	0	0	0	0	0	0	0	0	0	0	0	0	0	0	0	4.39231742277876	0	0	0	0	0	0	0
hsa-miR-382	0	0	0	0	0	0	0	0	0	0	0	0	0	0	0	0	0	0	0	0	0	0	0	0	0	0	0	0	0	0	0	0	0	0	0	0	0	0	0	0	0	0	0	0	0	0	0	0	0
hsa-miR-383	0	0	0	0	0	7.08746284125034	7.35755200461808	7.2667865406949	6.8073549220576	4.32192809488736	0	0	0	0	3.16992500144231	0	4.32192809488736	8.4262647547021	6.4594316186373	6.35755200461808	0	0	5	0	0	0	0	0	0	0	0	0	2.58496250072116	0	0	0	0	0	4.70043971814109	0	0	0	0	0	0	0	0	0	0
hsa-miR-384	0	0	0	0	0	0	0	0	0	0	0	0	0	0	0	0	0	0	0	0	0	0	0	0	0	0	0	0	0	0	0	0	0	0	0	0	0	0	0	0	0	0	0	0	0	0	0	0	0
hsa-miR-409-3p	0	0	0	0	0	0	0	0	0	0	0	0	0	0	0	0	0	0	0	0	0	0	0	0	0	0	0	0	0	0	0	0	0	0	0	0	0	0	0	0	0	0	0	0	0	0	0	0	0
hsa-miR-409-5p	0	0	0	0	0	0	0	0	0	0	0	0	0	0	0	0	0	0	0	0	0	0	0	0	0	0	0	0	0	0	0	0	0	0	0	0	0	0	0	0	0	0	0	0	0	0	0	0	0
hsa-miR-410	0	0	0	0	0	0	0	3.16992500144231	3.16992500144231	0	0	3.90689059560852	0	0	0	0	0	4.39231742277876	4.24792751344359	0	0	0	0	0	0	0	0	0	0	0	0	0	0	0	0	0	0	0	0	0	0	0	0	0	0	0	0	0	0
hsa-miR-412	0	0	0	0	0	0	0	0	0	0	0	0	0	0	0	0	0	0	0	0	0	0	0	0	0	0	0	0	0	0	0	0	0	0	0	0	0	0	0	0	0	0	0	0	0	0	0	0	0
hsa-miR-421	0	5.16992500144231	0	0	0	0	0	5.58496250072116	4.4594316186373	3.58496250072116	0	5.08746284125034	0	0	0	0	0	9.52356195605701	3	3	0	0	4.08746284125034	4.64385618977472	0	0	0	0	0	0	0	0	0	0	0	0	0	3.70043971814109	8.7279204545632	0	0	0	0	0	0	0	0	0	0
hsa-miR-422a	0	0	0	0	0	0	0	0	0	0	0	0	0	0	0	0	0	0	0	0	0	0	0	0	0	0	0	0	0	0	0	0	0	0	0	0	0	0	0	0	0	0	0	0	0	0	0	0	0
hsa-miR-423-3p	0	3.4594316186373	0	0	0	6.33985000288462	5	6.94251450533924	6.58496250072116	0	4.95419631038687	3.58496250072116	6.35755200461808	5.35755200461808	6.04439411935845	5.7279204545632	6.33985000288462	5.4594316186373	7.69348695749933	6.52356195605701	5.4594316186373	5.55458885167764	4	6.8073549220576	7.92481250360578	0	0	2.58496250072116	7.35755200461808	6.35755200461808	6.24792751344359	6.20945336562895	0	7.97727992349992	6.4594316186373	7.07681559705083	7.75488750216347	6.79441586635011	9.72280753116955	7.93663793900257	7.03342300153745	7.37503943134692	5.12928301694497	6.59991284218713	7.12928301694497	7.6724253419715	0	6.89481776330794	7.59245703726808
hsa-miR-423-5p	8.8703647195834	8.89784545600551	8.85174904141606	8.07146236255662	7.94251450533924	8.40514146313634	7.94251450533924	8.6582114827518	8.25266543245025	7.4262647547021	8.34872815423108	8.66888498426625	8.4757334309664	7.28540221886225	7.93073733756289	8.16490692667569	8.04439411935845	10.7739633684336	8.4093909361377	8.48784003382305	7.74819284958946	8.20945336562895	7.89481776330794	8.27612440527424	9.78135971352466	9.67948009950545	8.88874324889826	9.24792751344359	9.8073549220576	9.19967234483636	8.99435343685886	9.33091687811462	9.2336196767597	9.4797802640291	9.20212382383046	9.36194377373524	9.4797802640291	9.54689445988764	10.4948555844912	9.66888498426625	8.97727992349992	8.25738784269265	9.19721669311005	8.68299458368168	9.2336196767597	8.57742882803575	8.55842071326866	9.20945336562895	10.3297963382207
hsa-miR-424	10.2300204357056	7.43462822763672	9.29920801838728	8.1548181090521	9.23840473932508	6.7279204545632	7.97727992349992	6.84549005094437	8.64745842645492	7.54689445988764	9.25029841790633	6.8703647195834	8.55458885167764	7.43462822763672	5.4594316186373	6.76818432477693	7.06608919045777	0	9.44914864537544	7.8073549220576	6.32192809488736	7.91288933622996	6.55458885167764	6.89481776330794	9.2336196767597	11.65999589243	8.65105169117893	9.22641219278879	8.1548181090521	8.36194377373524	8.6582114827518	8.12412131182919	10.5410966153495	8.02790599656988	9.42836017270429	7.33985000288462	9.20212382383046	8.53138146051631	0	7.25738784269265	9.29001884693262	8.40514146313634	8.04984854945056	8.57364718749332	8.09275714091985	7.38370429247405	7.74146698640115	8.22881869049588	8.53915881110803
hsa-miR-425	0	0	0	4.08746284125034	0	5.61470984411521	6.2667865406949	8.31741261376487	6.55458885167764	3.16992500144231	2.8073549220576	5.83289001416474	6.3037807481771	5.70043971814109	4.75488750216347	5.55458885167764	5.95419631038687	9.19475685442225	6.14974711950468	6.62935662007961	4.75488750216347	4.16992500144231	5.88264304936184	6.20945336562895	5.24792751344359	0	0	0	7.22881869049588	5.12928301694497	6.62935662007961	0	0	4.4594316186373	5.83289001416474	0	7.27612440527424	7.3037807481771	0	5.20945336562895	7.3037807481771	4.52356195605701	3.4594316186373	6.59991284218713	0	5.97727992349992	3.4594316186373	2.8073549220576	5.70043971814109
hsa-miR-429	0	7.90086680798075	6.2667865406949	0	4.70043971814109	6.16992500144231	5.52356195605701	9.02790599656988	5.04439411935845	6.53915881110803	8.87958324961278	6.52356195605701	6.10852445677817	7.6724253419715	5.6724253419715	5.64385618977472	7	0	5.90689059560852	6.71424551766612	7.8073549220576	6.56985560833095	6.71424551766612	7.05528243550119	7.04439411935845	0	5.55458885167764	0	6.14974711950468	0	8.82336724004623	5.52356195605701	0	8.67595703294175	6.35755200461808	4.58496250072116	5.49185309632967	6.02236781302845	6.96578428466209	6.02236781302845	7.93663793900257	5.12928301694497	3	5.04439411935845	0	7.05528243550119	0	0	7.37503943134692
hsa-miR-431	0	0	0	0	0	0	0	0	0	0	0	0	0	0	0	0	0	0	0	0	0	0	0	0	0	0	0	0	0	0	0	0	0	0	0	0	0	0	0	0	0	0	0	0	0	0	0	0	0
hsa-miR-432	0	0	0	0	0	0	0	0	0	0	0	0	0	0	0	0	0	0	0	0	0	0	0	0	0	0	0	0	0	0	0	0	0	0	0	0	0	0	0	0	0	0	0	0	0	0	0	0	0
hsa-miR-433	0	0	0	0	0	0	0	0	0	0	0	0	0	0	0	0	0	0	0	0	0	0	0	0	0	0	0	0	0	0	0	0	0	0	0	0	0	0	0	0	0	0	0	0	0	0	0	0	0
hsa-miR-448	0	0	0	0	0	0	0	0	0	0	0	0	0	0	0	0	0	0	0	0	0	0	0	0	0	0	0	0	0	0	0	0	0	0	0	0	0	0	0	0	0	0	0	0	0	0	0	0	0
hsa-miR-449a	0	0	0	0	0	3	3	6.79441586635011	5.61470984411521	0	0	0	0	0	5.32192809488736	0	0	0	0	1.58496250072116	3.4594316186373	0	1.58496250072116	7.56224242422107	0	0	0	0	0	0	0	0	0	0	0	0	0	0	7.74146698640115	0	12.6422773785039	0	0	0	0	0	0	0	0
hsa-miR-449b	0	0	0	0	0	0	0	2.58496250072116	3.70043971814109	0	0	0	0	0	4.4594316186373	0	0	0	0	0	0	0	0	3.8073549220576	0	0	0	0	0	0	0	0	0	0	0	0	0	0	7.09803208296053	0	4.70043971814109	0	0	0	0	0	0	0	0
hsa-miR-449c	0	0	0	0	0	0	0	0	0	0	0	0	0	0	0	0	0	0	0	0	0	0	0	0	0	0	0	0	0	0	0	0	0	0	0	0	0	0	0	0	0	0	0	0	0	0	0	0	0
hsa-miR-450a	0	0	0	0	0	0	2	5.04439411935845	6.71424551766612	4.08746284125034	6.82017896241519	4.64385618977472	5.49185309632967	6	0	0	5	7.83289001416474	8.04984854945056	4.24792751344359	0	4.08746284125034	5	0	0	0	0	0	0	0	0	0	0	0	2.8073549220576	0	0	0	0	0	3.58496250072116	7.2667865406949	0	0	0	2.58496250072116	0	0	0
hsa-miR-450b-3p	0	0	0	0	0	0	0	0	0	0	0	0	0	0	0	0	0	0	0	0	0	0	0	0	0	0	0	0	0	0	0	0	0	0	0	0	0	0	0	0	0	0	0	0	0	0	0	0	0
hsa-miR-450b-5p	0	4.4594316186373	0	0	0	4.8073549220576	4	6.4594316186373	5.85798099512757	4.16992500144231	0	4.08746284125034	0	0	0	0	0	8.64745842645492	5.49185309632967	5.28540221886225	0	0	3	5.52356195605701	0	0	0	0	0	0	0	0	0	0	0	0	0	0	0	0	0	0	0	0	0	0	0	0	0
hsa-miR-451	11.6772791913122	11.4512111118323	13.4233785765185	10.18982455888	12.7374586185705	9.94836723158468	11.7829982089204	10.4998458870832	12.8227699744443	11.782588759495	11.2051823262286	16.4468409912255	12.8101699376647	13.0968798363038	10.0209799389042	11.5651020783603	9.41151098801207	16.3821680466808	9.92629599478111	12.9674064043118	11.9516489859046	6.35755200461808	16.2401391402631	10.3442959079158	11.4802853209364	16.6789164366575	13.1996723448364	16.5301472091162	12.9325838692893	13.3451279919767	13.88168755887	14.5499651138476	13.0751448440663	16.2221156501356	10.1848753429083	11.2726297849764	11.0525680508042	14.7525374527093	14.7840213243742	11.5708044377245	12.5634346357102	12.3103287586168	15.7512040568118	12.8925428166486	13.496229639355	14.1739893741665	14.0244471240406	15.0035179121086	9.36850646150769
hsa-miR-452	0	5.97727992349992	2.58496250072116	0	0	6.37503943134692	6.20945336562895	6.85798099512757	5.95419631038687	3.8073549220576	0	2	7.03342300153745	4.58496250072116	5.24792751344359	5.08746284125034	5.8073549220576	8.76818432477693	6.4594316186373	4.24792751344359	4.32192809488736	3.4594316186373	1	6.33985000288462	3	0	0	0	5.35755200461808	0	7.58496250072116	3.70043971814109	5.83289001416474	4.39231742277876	5.90689059560852	7.13955135239879	0	7.08746284125034	10.0140204703149	5.35755200461808	0	6.91886323727459	6.16992500144231	0	7.16992500144231	5.20945336562895	0	0	6.94251450533924
hsa-miR-453	0	0	0	0	0	0	0	1	2	0	0	0	0	0	0	0	0	0	0	0	0	0	0	0	0	0	0	0	0	0	0	0	0	0	0	0	0	0	0	0	0	0	0	0	0	0	0	0	0
hsa-miR-454	0	2.32192809488736	0	0	0	0	0	7.35755200461808	4.8073549220576	0	3.4594316186373	6.22881869049588	0	4.85798099512757	1	0	4.39231742277876	0	3.16992500144231	0	4.64385618977472	0	5.93073733756289	0	0	0	0	0	0	0	6.10852445677817	0	0	3.58496250072116	5.24792751344359	2.8073549220576	4.90689059560852	6.75488750216347	0	0	4.70043971814109	3.70043971814109	0	6.91886323727459	0	5.28540221886225	0	0	0
hsa-miR-455-3p	0	0	0	0	0	7.56985560833095	6.55458885167764	0	6.4262647547021	6.6724253419715	8.7515440590891	3.4594316186373	5.20945336562895	4.58496250072116	4.24792751344359	0	4	0	7.75488750216347	6	5.32192809488736	8.73470962022584	5.39231742277876	0	0	0	0	6.02236781302845	0	0	0	0	0	6.68650052718322	6.06608919045777	5	4.52356195605701	0	0	0	6.44294349584873	7.74819284958946	0	0	0	4.24792751344359	0	0	0
hsa-miR-455-5p	0	4.64385618977472	0	0	0	5.4594316186373	6.22881869049588	0	4.24792751344359	6.76818432477693	7.84549005094437	5.6724253419715	6.35755200461808	6	0	0	5.93073733756289	0	7.65105169117893	6.2667865406949	5.83289001416474	7.62935662007961	6.10852445677817	0	0	0	0	0	0	0	0	0	0	0	3.58496250072116	2	0	3.32192809488736	0	0	3.8073549220576	7.58496250072116	0	0	0	2.32192809488736	0	0	0
hsa-miR-483-3p	0	0	0	0	0	0	0	0	0	0	0	0	0	0	0	0	0	0	0	0	0	0	0	0	0	0	0	0	0	0	0	0	0	0	0	0	0	0	0	0	0	0	0	0	0	0	0	0	0
hsa-miR-483-5p	0	0	0	0	0	0	0	0	0	0	0	0	0	0	0	0	0	0	0	0	0	0	0	0	0	0	0	0	0	0	0	0	0	0	0	0	0	0	0	0	0	0	0	0	0	0	0	0	0
hsa-miR-484	0	7.72109918870718	7.51569983828404	7.54689445988764	5.83289001416474	5.24792751344359	4.24792751344359	7.4594316186373	5.24792751344359	5.93073733756289	4.85798099512757	6.96578428466209	4.32192809488736	4.52356195605701	6.44294349584873	0	5.93073733756289	7.19967234483636	5.39231742277876	4.8073549220576	6.06608919045777	5.8073549220576	5.78135971352466	7.22881869049588	0	0	6.6724253419715	0	6.78135971352466	7.83920378809694	7.08746284125034	6.89481776330794	6.4093909361377	7.59991284218713	6.56985560833095	6.3037807481771	8.08746284125034	6.83289001416474	6.33985000288462	6.8073549220576	8.43462822763673	6.3037807481771	5.20945336562895	7.83289001416474	7.18982455888002	7.21916852046216	6.24792751344359	7.11894107272351	0
hsa-miR-485-3p	0	0	0	0	0	4.52356195605701	0	4.8073549220576	0	6.79441586635011	9.05528243550119	0	0	5.28540221886225	6.65821148275179	5.83289001416474	0	0	0	0	2	5.64385618977472	0	10.1344263202209	0	0	0	0	0	0	0	0	0	6.24792751344359	0	0	0	0	10.6211361132746	0	0	0	0	0	0	0	0	0	0
hsa-miR-485-5p	0	0	0	0	0	0	0	0	0	0	0	0	0	0	0	0	0	0	0	0	0	0	0	0	0	0	0	0	0	0	0	0	0	0	0	0	0	0	0	0	0	0	0	0	0	0	0	0	0
hsa-miR-486-3p	0	0	0	0	0	0	0	0	0	0	0	0	0	0	0	0	0	0	0	0	0	0	0	0	0	0	0	0	0	0	0	0	0	0	0	0	0	0	0	0	0	0	0	0	0	0	0	0	0
hsa-miR-487a	0	0	0	0	0	0	0	4.52356195605701	2.8073549220576	0	0	0	0	0	0	0	0	0	0	0	0	0	0	0	0	0	0	0	0	0	0	0	0	0	0	0	0	0	0	0	0	0	0	0	0	0	0	0	0
hsa-miR-487b	0	0	0	0	0	0	0	0	0	0	0	0	0	0	0	0	0	0	3.8073549220576	0	0	0	0	0	0	0	0	0	0	0	0	0	0	0	0	0	0	0	0	0	0	4.90689059560852	0	0	0	0	0	0	0
hsa-miR-488	0	0	0	0	0	0	0	0	0	0	0	0	0	0	0	0	0	0	0	0	0	0	0	0	0	0	0	0	0	0	0	0	0	0	0	0	0	0	0	0	0	0	0	0	0	0	0	0	0
hsa-miR-489	0	0	0	0	0	0	0	0	0	0	0	0	0	0	0	0	0	0	0	0	0	0	0	0	0	0	0	0	0	0	0	0	0	0	0	0	0	0	0	0	0	0	0	0	0	0	0	0	0
hsa-miR-490-3p	0	0	0	6.8073549220576	0	4.52356195605701	2.8073549220576	6.14974711950468	3.8073549220576	0	0	0	3.8073549220576	6.56985560833095	6.8073549220576	4.08746284125034	7.02236781302845	0	5.83289001416474	5.83289001416474	1.58496250072116	0	3.90689059560852	7.05528243550119	0	0	0	0	0	0	4	4.70043971814109	0	7.3037807481771	4.75488750216347	0	7.99435343685886	7.96000193206808	0	4.70043971814109	5.93073733756289	4.95419631038687	0	4.52356195605701	4.08746284125034	7.467605550083	0	0	0
hsa-miR-490-5p	0	5.16992500144231	0	0	0	0	0	0	0	0	2	2	0	0	0	0	0	0	0	0	0	0	0	0	0	0	0	0	0	0	0	0	0	0	0	0	0	0	0	0	0	0	0	0	0	0	0	0	0
hsa-miR-491-3p	0	0	0	0	0	0	0	0	0	0	0	0	0	0	0	0	0	0	0	0	0	0	0	0	0	0	0	0	0	0	0	0	0	0	0	0	0	0	0	0	0	0	0	0	0	0	0	0	0
hsa-miR-491-5p	0	0	0	0	0	0	0	0	0	0	0	0	0	0	0	0	0	0	0	0	0	0	0	0	0	0	0	0	0	0	0	0	0	0	0	0	0	0	0	0	0	0	0	0	0	0	0	0	0
hsa-miR-492	0	0	0	0	0	5.52356195605701	5.55458885167764	6.79441586635011	5.93073733756289	0	0	0	0	0	0	0	0	0	2	4.52356195605701	0	0	0	0	0	0	0	0	0	0	0	0	0	0	0	0	0	0	0	0	0	0	0	0	0	0	0	0	0
hsa-miR-493	6.84549005094437	12.0112272554233	10.3420746679991	6.98868468677217	8.57742882803575	9.18239435340453	9.34207466799914	10.581200581925	10.8415643477306	8.20945336562895	7.59991284218713	8.02236781302845	7.65105169117893	5.78135971352466	9.17492568250068	8.45121111183233	6.16992500144231	11.1260591160707	0	8.14465824283188	7.17990909001493	7.56985560833095	7.13955135239879	10.1446582428319	10.0874628412503	6.8073549220576	7.29462074889163	5.85798099512757	10.3376219019925	5.12928301694497	8.19967234483636	8.45532722030456	7.51569983828404	3.58496250072116	8.58120058192496	9.75822321472672	7.21916852046216	8.68999797141945	11.6947931549999	8.09275714091985	8.44294349584873	0	9.07948478382682	7.54689445988764	10.0347989625773	6.10852445677817	7.92481250360578	8.97441458980553	9.89633240390994
hsa-miR-494	14.7928919462328	12.413363481211	13.1199137854523	12.6910891862365	11.5712786185146	12.1573469353628	12.6031626795344	13.1521263653425	12.6190736468177	13.1987519651937	13.670988119313	10.8233672400462	12.946358033887	11.4413880293467	11.9592775057205	13.8580781561231	11.8125784441354	13.8518466230077	7.03342300153745	12.7383034114746	10.3476213685681	14.1425059775431	13.6578766600897	13.9208180458363	14.6476832678862	16.125130909654	12.6084858564953	13.8004955004668	14.4103850983736	13.0122753448561	15.6995182319196	12.7702509273949	11.5497846679479	13.1143930548673	14.1410693481516	13.4900987548842	12.9760270401898	14.8794875262248	17.5186454725889	14.5222750118152	13.2022769030434	8.05528243550119	14.1212097164093	14.9158327070456	14.4976647533691	10.5584207132687	14.940818268581	14.4390516805917	15.3830967424397
hsa-miR-495	0	0	0	0	0	0	0	4.95419631038687	4.24792751344359	1	0	3.90689059560852	0	2.32192809488736	0	0	1.58496250072116	6.06608919045777	6.5077946401987	4.39231742277876	3.70043971814109	0	3.32192809488736	0	0	0	0	0	0	0	0	0	0	0	5.88264304936184	0	0	0	0	0	0	7.20945336562895	0	0	0	2	0	0	0
hsa-miR-496	0	0	0	0	0	6.06608919045777	4	7.19967234483636	5.58496250072116	0	0	4.64385618977472	3	2.32192809488736	5.78135971352466	5.52356195605701	4.75488750216347	8.47167521439204	5.58496250072116	5.4594316186373	0	0	1	7.70735913208088	0	0	0	0	0	0	0	0	0	0	0	0	4.75488750216347	5.78135971352466	10.9950604670327	5.20945336562895	0	0	0	0	6.76818432477693	5.28540221886225	0	0	6.4093909361377
hsa-miR-497	6.35755200461808	6.64385618977472	0	8.61470984411521	5.52356195605701	8.55074678538324	5.88264304936184	6.65821148275179	8.81057163474115	7.79441586635011	9.50382573799575	5.32192809488736	6.4594316186373	8.08746284125034	8.00562454919388	6.56985560833095	8.07146236255662	0	10.3376219019925	7.4178525148859	7.67948009950545	8.0389189892923	6.82017896241519	6.89481776330794	4.58496250072116	0	7.18982455888002	0	0	7.91886323727459	7.78790255939143	3.70043971814109	0	0	9.75321674917896	6.12928301694497	7.11894107272351	8.59245703726808	0	9.03342300153745	7.58496250072116	10.5147140541385	6.18982455888002	0	0	9.06339508128851	6.14974711950468	5.78135971352466	1.58496250072116
hsa-miR-498	0	0	0	0	0	0	0	0	0	0	0	0	0	0	0	0	0	0	0	0	0	0	0	0	0	0	0	0	0	0	0	0	0	0	0	0	0	0	0	0	0	0	0	0	0	0	0	0	0
hsa-miR-499-3p	0	0	0	0	0	0	0	0	0	0	0	0	0	0	0	0	0	0	0	0	0	0	0	0	0	0	0	0	0	0	0	0	0	0	0	0	0	0	0	0	0	0	0	0	0	0	0	0	0
hsa-miR-499-5p	0	0	0	0	0	0	0	0	0	0	0	0	0	0	0	0	0	0	0	0	0	0	0	0	0	0	0	0	0	0	0	0	0	0	0	0	0	0	0	0	0	0	0	0	0	0	0	0	0
hsa-miR-500+hsa-miR-501-5p	0	8	5.75488750216347	0	0	3.16992500144231	4.8073549220576	6.58496250072116	6.24792751344359	3.16992500144231	0	4.39231742277876	0	0	4.90689059560852	0	3.90689059560852	8.15987133677839	0	4.24792751344359	3	0	3.58496250072116	5.28540221886225	0	0	0	0	3.58496250072116	0	0	0	0	0	0	0	0	0	0	0	0	0	0	0	5.08746284125034	0	0	0	0
hsa-miR-501-3p	0	0	0	0	0	0	0	4.8073549220576	0	0	0	0	0	0	0	0	0	0	4	0	0	0	0	0	0	0	0	0	0	0	0	0	0	0	0	0	0	0	0	0	0	0	0	0	0	0	0	0	0
hsa-miR-503	0	0	0	0	0	6.49185309632967	7.07681559705083	7.14974711950468	7.25738784269265	5.08746284125034	0	0	0	0	0	0	0	7.5077946401987	6.12928301694497	6.20945336562895	0	2.8073549220576	4.75488750216347	3.8073549220576	0	0	0	0	0	0	0	0	0	0	0	0	0	0	0	0	0	0	0	0	0	0	0	0	0
hsa-miR-504	0	0	0	0	0	0	0	0	0	0	0	0	0	0	0	0	0	0	0	0	0	0	0	0	0	0	0	0	0	0	0	0	0	0	0	0	0	0	0	0	0	0	0	0	0	0	0	0	0
hsa-miR-505	0	0	0	0	0	0	0	0	0	0	0	0	0	0	0	0	0	0	0	0	0	0	0	0	0	0	0	0	0	0	0	0	0	0	0	0	0	0	0	0	0	0	0	0	0	0	0	0	0
hsa-miR-506	0	7.93073733756289	0	0	0	0	0	4	7.07681559705083	0	0	0	0	0	0	0	0	0	0	0	0	0	0	0	0	0	0	0	0	0	0	0	0	0	0	0	0	0	0	0	0	0	0	0	0	0	0	0	0
hsa-miR-507	0	12.1205618964429	9.7797193551434	0	2.58496250072116	0	6.8703647195834	7.7279204545632	9.467605550083	6.06608919045777	0	4.8073549220576	0	0	8.06069593168755	0	0	0	0	0	0	0	0	8.26209484537018	10.2761244052742	0	0	0	10.2609195336629	0	0	0	0	0	0	8.68650052718322	0	0	3.90689059560852	2.58496250072116	7.8008998999203	0	3	0	8.67595703294175	0	0	4.58496250072116	9.57931593758001
hsa-miR-508-3p	0	12.4936053070571	9.91886323727459	0	7.70735913208088	4.64385618977472	8.72109918870719	8.59618975614441	10.4563544151083	6.76818432477693	0	5.97727992349992	0	0	8.56985560833095	0	0	6.49185309632967	0	0	2.58496250072116	0	0	8.54303182025524	9.22881869049588	0	0	0	9.47370574961942	0	0	0	0	0	0	8.30833903013941	0	0	0	0	7.22881869049588	0	0	0	7.97154355395077	0	0	0	8.41362792902417
hsa-miR-508-5p	0	0	0	0	0	0	0	0	0	0	0	0	0	0	0	0	0	0	0	0	0	0	0	0	0	0	0	0	0	0	0	0	0	0	0	0	0	0	0	0	0	0	0	0	0	0	0	0	0
hsa-miR-509-3-5p	0	0	0	0	0	0	0	0	0	0	0	0	0	0	0	0	0	0	0	0	0	0	0	0	0	0	0	0	0	0	0	0	0	0	0	0	0	0	0	0	0	0	0	0	0	0	0	0	0
hsa-miR-509-3p	0	8.69348695749933	6.85798099512757	4.75488750216347	0	5.55458885167764	4.08746284125034	7.24792751344359	7.467605550083	3.16992500144231	6.35755200461808	0	0	6.91886323727459	7.2667865406949	5.7279204545632	4.90689059560852	0	5.90689059560852	3.8073549220576	4.58496250072116	5.55458885167764	4.64385618977472	6.84549005094437	7.36632221424582	0	0	0	7.03342300153745	0	5.7279204545632	6	0	7.55458885167764	6.4594316186373	6.53915881110803	4.90689059560852	5.85798099512757	8.18982455888002	5.55458885167764	7.33091687811462	7.22881869049588	3	0	6.14974711950468	7.57742882803575	5.64385618977472	4.75488750216347	3.70043971814109
hsa-miR-509-5p	0	0	0	0	0	0	0	0	0	0	0	0	0	0	0	0	0	0	0	0	0	0	0	0	0	0	0	0	0	0	0	0	0	0	0	0	0	0	0	0	0	0	0	0	0	0	0	0	0
hsa-miR-510	0	0	0	0	0	0	0	0	0	0	0	0	0	0	0	0	0	0	0	0	0	0	0	0	0	0	0	0	0	0	0	0	0	0	0	0	0	0	0	0	0	0	0	0	0	0	0	0	0
hsa-miR-511	0	0	0	0	0	0	0	0	0	0	0	0	0	0	0	0	0	0	0	0	0	0	0	0	0	0	0	0	0	0	0	0	0	0	0	0	0	0	0	0	0	0	0	0	0	0	0	0	0
hsa-miR-512-3p	0	0	0	0	0	0	0	0	0	0	0	0	0	0	0	0	0	0	0	0	0	0	0	0	0	0	0	0	0	0	0	0	0	0	0	0	0	0	0	0	0	0	0	0	0	0	0	0	0
hsa-miR-512-5p	0	0	0	0	0	0	0	0	0	0	0	0	0	0	0	0	0	0	0	0	0	0	0	0	0	0	0	0	0	0	0	0	0	0	0	0	0	0	0	0	0	0	0	0	0	0	0	0	0
hsa-miR-513a-3p	0	6.91886323727459	0	0	0	0	0	3.4594316186373	4.8073549220576	0	0	3	0	0	0	0	0	5	0	2	0	0	0	0	0	0	0	0	0	0	0	0	0	0	0	0	0	0	0	0	0	0	0	0	0	0	0	0	0
hsa-miR-513a-5p	0	7.52356195605701	0	0	0	0	0	5.39231742277876	5.75488750216347	0	0	0	0	0	2.32192809488736	0	0	0	0	0	0	0	0	0	0	0	0	0	0	0	0	0	0	0	0	0	0	0	0	0	0	0	0	0	0	0	0	0	0
hsa-miR-513b	0	0	0	0	0	0	0	0	0	0	0	0	0	0	0	0	0	0	0	0	0	0	0	0	0	0	0	0	0	0	0	0	0	0	0	0	0	0	0	0	0	0	0	0	0	0	0	0	0
hsa-miR-514	0	8	3.4594316186373	0	0	1	4.8073549220576	5.39231742277876	6.06608919045777	0	0	3	0	0	0	0	0	8.37503943134693	4.4594316186373	5.83289001416474	0	0	0	2	0	0	0	0	0	0	0	0	0	0	0	0	0	0	0	0	0	0	0	0	0	0	0	0	0
hsa-miR-515-3p	0	8.31288295528435	0	0	0	0	0	0	4.70043971814109	0	0	0	0	0	0	0	0	0	0	0	0	0	0	0	0	0	0	0	0	0	0	0	0	0	0	0	0	0	0	0	0	0	0	0	0	0	0	0	0
hsa-miR-515-5p	0	0	0	0	0	0	0	0	0	0	0	0	0	0	0	0	0	0	0	0	0	0	0	0	0	0	0	0	0	0	0	0	0	0	0	0	0	0	0	0	0	0	0	0	0	0	0	0	0
hsa-miR-516a-3p	0	0	0	0	0	0	0	0	0	0	0	0	0	0	0	0	0	0	0	0	0	0	0	0	0	0	0	0	0	0	0	0	0	0	0	0	0	0	6.33985000288462	0	0	0	0	0	0	0	0	0	0
hsa-miR-516a-5p	0	0	0	0	0	0	0	0	0	0	0	0	0	0	0	0	0	0	0	0	0	0	0	0	0	0	0	0	0	0	0	0	0	0	0	0	0	0	0	0	0	0	0	0	0	0	0	0	0
hsa-miR-516b	0	0	0	0	0	0	0	0	0	0	0	0	0	0	0	0	0	0	0	0	0	0	0	0	0	0	0	0	0	0	0	0	0	0	0	0	0	0	0	0	0	0	0	0	0	0	0	0	0
hsa-miR-517a	0	0	0	0	0	0	0	0	0	0	0	0	0	0	0	0	0	0	0	0	0	0	0	0	0	0	0	0	0	0	0	0	0	0	0	0	0	0	0	0	0	0	0	0	0	0	0	0	0
hsa-miR-517b	0	0	0	0	0	0	0	0	0	0	0	0	0	0	0	0	0	0	0	0	0	0	0	0	0	0	0	0	0	0	0	0	0	0	0	0	0	0	0	0	0	0	0	0	0	0	0	0	0
hsa-miR-517c+hsa-miR-519a	0	8.00562454919388	1.58496250072116	0	0	0	0	4.16992500144231	3.16992500144231	1	0	4	0	0	0	0	0	4.39231742277876	2	0	0	0	3	3.8073549220576	0	0	0	0	0	0	0	0	0	0	0	0	0	0	0	0	0	0	0	0	0	0	0	0	0
hsa-miR-518b	0	0	0	0	0	0	0	0	0	0	0	0	0	0	0	0	0	0	0	0	0	0	0	0	0	0	0	0	0	0	0	0	0	0	0	0	0	0	0	0	0	0	0	0	0	0	0	0	0
hsa-miR-518c	0	0	0	0	0	0	0	0	0	0	0	0	0	0	0	0	0	0	0	0	0	0	0	0	0	0	0	0	0	0	0	0	0	0	0	0	0	0	0	0	0	0	0	0	0	0	0	0	0
hsa-miR-518d-3p	0	0	0	0	0	0	0	0	0	0	0	0	0	0	0	0	0	0	0	0	0	0	0	0	0	0	0	0	0	0	0	0	0	0	0	0	0	0	0	0	0	0	0	0	0	0	0	0	0
hsa-miR-518e	0	0	0	0	0	0	3	0	3.8073549220576	0	0	2	0	0	0	0	3.4594316186373	0	0	0	0	0	0	0	0	0	0	0	0	0	0	0	0	0	0	0	0	0	0	0	0	0	0	0	0	0	0	0	0
hsa-miR-518f	0	0	0	0	0	0	0	0	0	0	0	0	0	0	0	0	0	0	0	0	0	0	0	0	0	0	0	0	0	0	0	0	0	0	0	0	0	0	0	0	0	0	0	0	0	0	0	0	0
hsa-miR-519b-3p	0	0	0	0	0	0	0	0	0	0	0	0	0	0	0	0	0	0	0	0	0	0	0	0	0	0	0	0	0	0	0	0	0	0	0	0	0	0	0	0	0	0	0	0	0	0	0	0	0
hsa-miR-519c-3p	0	0	0	0	0	0	0	0	0	0	0	0	0	0	0	0	0	0	0	0	0	0	0	0	0	0	0	0	0	0	0	0	0	0	0	0	0	0	0	0	0	0	0	0	0	0	0	0	0
hsa-miR-519d	0	0	0	0	0	0	0	0	0	0	0	0	0	0	0	0	0	0	0	0	0	0	0	0	0	0	0	0	0	0	0	0	0	0	0	0	0	0	0	0	0	0	0	0	0	0	0	0	0
hsa-miR-519e	0	0	0	0	0	0	0	2	3.58496250072116	0	0	0	0	0	0	0	0	0	0	0	0	0	0	0	0	0	0	0	0	0	0	0	0	0	0	0	0	0	0	0	0	0	0	0	0	0	0	0	0
hsa-miR-520a-3p	0	0	0	0	0	0	0	0	0	0	0	0	0	0	0	0	0	0	0	0	0	0	0	0	0	0	0	0	0	0	0	0	0	0	0	0	0	0	0	0	0	0	0	0	0	0	0	0	0
hsa-miR-520a-5p	0	0	0	0	0	0	0	0	0	0	0	0	0	0	0	0	0	0	0	0	0	0	0	0	0	0	0	0	0	0	0	0	0	0	0	0	0	0	0	0	0	0	0	0	0	0	0	0	0
hsa-miR-520b	0	0	0	0	0	0	0	0	0	0	0	0	0	0	0	0	0	0	0	0	0	0	0	0	0	0	0	0	0	0	0	0	0	0	0	0	0	0	0	0	0	0	0	0	0	0	0	0	0
hsa-miR-520c-3p	0	8.99435343685886	7.2667865406949	0	0	0	0	0	0	0	0	0	0	0	0	0	0	0	0	0	0	0	0	0	0	0	0	0	0	0	0	0	0	0	0	0	0	0	8.07146236255662	0	0	0	0	0	0	0	0	0	0
hsa-miR-520d-3p	0	6.97727992349992	0	0	0	0	0	0	0	0	0	0	0	0	0	0	0	0	0	0	0	0	0	0	0	0	0	0	0	0	0	0	0	0	0	0	0	0	0	0	0	0	0	0	0	0	0	0	0
hsa-miR-520d-5p+hsa-miR-527+hsa-miR-518a-5p	4.52356195605701	6.64385618977472	6.39231742277876	5.88264304936184	0	7.62205181945638	6.68650052718322	8.74819284958946	7.6724253419715	5.64385618977472	3.90689059560852	4.39231742277876	6.44294349584873	5.04439411935845	7.76818432477693	7.54689445988764	6	9.6724253419715	6.22881869049588	7.20945336562895	4.90689059560852	5.4594316186373	5.39231742277876	9.34872815423108	7.97154355395077	0	0	0	5.64385618977472	5.52356195605701	6.33985000288462	8.10852445677817	0	7.93073733756289	6.7279204545632	6.3037807481771	7.20945336562895	7.04439411935845	12.2252074369435	7.95419631038687	6.33985000288462	4.64385618977472	7.2667865406949	6.12928301694497	9.30833903013941	6.88264304936184	7.01122725542325	8.79766152585376	8.81057163474115
hsa-miR-520e	4.16992500144231	8.03342300153745	9.62935662007961	0	9.78790255939143	0	5.97727992349992	0	7.44294349584873	7.09803208296053	7.20945336562895	10.8305152069768	7.24792751344359	8.59991284218713	4	4.08746284125034	0	10.9270371687203	3.16992500144231	7.44294349584873	6.44294349584873	0	11.3553510964248	4.39231742277876	0	12.7681843247769	8.25266543245025	12.0967151544885	6.8073549220576	7.25738784269265	8.7176764230664	9.36850646150769	7.74819284958946	11.3987436919382	0	4.70043971814109	0	9.34429590791582	10.3309168781146	0	7.33091687811462	7.75488750216347	11.116993677547	7.2667865406949	7.76155123244448	9.41362792902417	9.75822321472672	10.7116669735643	2.8073549220576
hsa-miR-520f	0	0	0	0	0	0	0	0	0	0	0	0	0	0	0	0	0	0	0	0	0	0	0	0	0	0	0	0	0	0	0	0	0	0	0	0	0	0	0	0	0	0	0	0	0	0	0	0	0
hsa-miR-520g	0	0	0	0	0	4.64385618977472	4.24792751344359	5.7279204545632	4.4594316186373	0	0	0	0	0	0	0	0	0	2.58496250072116	3.16992500144231	0	0	0	0	0	0	0	0	0	0	0	0	0	0	0	0	0	0	0	0	0	0	0	0	0	0	0	0	0
hsa-miR-521	0	0	0	0	0	0	0	0	0	0	0	0	0	0	0	0	0	0	0	0	0	0	0	0	0	0	0	0	0	0	0	0	0	0	0	0	0	0	0	0	0	0	0	0	0	0	0	0	0
hsa-miR-522	0	0	0	0	0	0	0	0	0	0	0	0	0	0	0	0	0	0	0	0	0	0	0	0	0	0	0	0	0	0	0	0	0	0	0	0	0	0	0	0	0	0	0	0	0	0	0	0	0
hsa-miR-523	0	0	0	0	0	0	0	0	0	0	0	0	0	0	0	0	0	0	0	0	0	0	0	0	0	0	0	0	0	0	0	0	0	0	0	0	0	0	0	0	0	0	0	0	0	0	0	0	0
hsa-miR-524-3p	0	0	0	0	0	0	0	0	0	0	0	0	0	0	0	0	0	0	0	0	0	0	0	0	0	0	0	0	0	0	0	0	0	0	0	0	0	0	0	0	0	0	0	0	0	0	0	0	0
hsa-miR-525-3p	0	0	0	0	0	0	0	1	3.16992500144231	0	0	0	0	0	0	0	0	3.16992500144231	0	0	0	0	0	0	0	0	0	0	0	0	0	0	0	0	0	0	0	0	0	0	0	0	0	0	0	0	0	0	0
hsa-miR-525-5p	0	0	0	0	0	0	0	0	0	0	0	5.04439411935845	0	0	0	0	0	0	0	0	0	0	4.70043971814109	0	0	0	0	0	0	0	0	0	0	0	0	0	0	0	0	0	0	0	0	0	0	0	0	0	0
hsa-miR-526a+hsa-miR-518d-5p+hsa-miR-520c-5p	0	6.62935662007961	4.85798099512757	0	0	6.16992500144231	6.68650052718322	6.71424551766612	6.2667865406949	6.55458885167764	0	7.05528243550119	5.64385618977472	3.8073549220576	4.85798099512757	5.75488750216347	5.35755200461808	9.47775826644389	7.17990909001493	6.74146698640115	5.6724253419715	5.90689059560852	5.90689059560852	7.56224242422107	0	0	0	0	0	0	0	0	0	0	0	0	0	5.4262647547021	0	0	0	0	0	0	0	0	0	0	0
hsa-miR-526b	0	0	0	0	0	0	0	0	0	0	0	0	0	0	0	0	0	0	0	0	0	0	0	0	0	0	0	0	0	0	0	0	0	0	0	0	0	0	0	0	0	0	0	0	0	0	0	0	0
hsa-miR-532-3p	0	0	0	0	0	0	0	5.78135971352466	0	0	0	0	0	0	0	0	0	0	0	0	0	0	0	0	0	0	0	0	0	0	0	0	0	0	0	0	0	0	0	0	0	0	0	0	0	0	0	0	0
hsa-miR-532-5p	0	0	0	0	0	0	0	4.16992500144231	0	0	0	0	0	0	0	0	0	0	0	0	0	0	0	0	0	0	0	0	0	0	0	0	0	0	0	0	0	0	0	0	0	0	0	0	0	0	0	0	0
hsa-miR-539	0	12.0650794889999	11.4604558963096	3.16992500144231	8.84549005094438	7.13955135239879	7.27612440527424	8.04984854945056	8.59991284218713	9.25738784269265	3.58496250072116	7.62935662007961	4.95419631038687	3.32192809488736	8.51963625284321	7.10852445677817	5.55458885167764	8.91288933622996	6.14974711950468	6.82017896241519	5.08746284125034	5.7279204545632	5.04439411935845	9.81217730551445	10.8041310211833	0	0	0	8.73131903102506	0	0	7.25738784269265	0	0	5.16992500144231	7.99435343685886	0	5.85798099512757	11.3901689562002	6.32192809488736	7.35755200461808	0	7.23840473932508	0	8.3264294871223	4.4594316186373	3.32192809488736	8.0389189892923	10.1446582428319
hsa-miR-541	0	0	0	0	0	0	0	0	0	0	0	0	0	0	0	0	0	0	0	0	0	0	0	0	0	0	0	0	0	0	0	0	0	0	0	0	0	0	0	0	0	0	0	0	0	0	0	0	0
hsa-miR-542-3p	6.84549005094437	11.2807707701306	9.36632221424582	10.3826240265749	11.2685420003001	7.11894107272351	7.68650052718322	7.14974711950468	7.3037807481771	9.403012023575	9.13955135239879	8.4757334309664	8.51175265376738	8.43879185257826	8.63662462054365	9.05528243550119	8.37068740680722	12.5299185281203	10.2033480029798	8.39231742277876	8.70043971814109	9.20212382383046	10.1861142395416	9.92481250360578	12.1208858427878	0	8.79116288855502	9.63299519714296	12.5102696708982	8.33091687811462	9.67948009950545	9.25974326369078	11.1324997296285	0	9.72109918870719	10.8081597728684	12.2845349540084	10.6008421143873	15.3923509671954	8.35755200461808	8.64745842645492	10.6456584324087	9.85174904141606	11.5598550415136	10.8257538328831	8.77478705960117	10.4747199465265	11.714674827308	10.7245138531199
hsa-miR-542-5p	0	0	0	0	0	0	0	0	0	0	0	0	0	0	0	0	0	0	0	0	0	0	0	0	0	0	0	0	0	0	0	0	0	0	0	0	0	0	0	0	0	0	0	0	0	0	0	0	0
hsa-miR-543	0	0	0	0	0	0	0	0	0	0	0	0	0	0	0	0	0	0	0	0	0	0	0	0	0	0	0	0	0	0	0	0	0	0	0	0	0	0	0	0	0	0	0	0	0	0	0	0	0
hsa-miR-544	0	0	0	0	0	0	0	0	0	0	9.08746284125034	0	0	6.08746284125034	7.81378119121704	0	0	0	0	0	0	0	0	11.4403501192006	0	0	0	0	0	0	0	6.85798099512757	0	11.5598550415136	0	0	0	0	14.5957819600915	0	0	0	0	0	0	9.74986942739684	0	6.2667865406949	0
hsa-miR-545	0	10.0728025345442	6.32192809488736	0	6.32192809488736	0	0	0	0	2.58496250072116	0	0	0	0	0	0	0	0	0	0	0	0	0	0	0	0	0	0	0	0	0	0	0	0	0	0	0	0	0	0	0	0	0	0	0	0	0	0	0
hsa-miR-548a-3p	0	0	0	0	0	0	0	4.24792751344359	2.8073549220576	0	0	0	0	0	0	0	0	5	0	0	0	0	0	0	0	0	0	0	0	0	0	0	0	0	0	0	0	0	0	0	0	0	0	0	0	0	0	0	0
hsa-miR-548a-5p	0	0	0	0	0	4.08746284125034	0	4.95419631038687	3.32192809488736	0	0	0	0	0	1.58496250072116	0	0	0	3	3.8073549220576	0	0	0	6.39231742277876	0	0	0	0	0	0	0	0	0	0	0	0	0	0	9.94982671075911	0	0	0	0	0	0	0	0	0	0
hsa-miR-548b-3p	0	0	0	0	0	5	6.2667865406949	6.68650052718322	5.93073733756289	4.52356195605701	0	0	0	0	0	0	2.58496250072116	9.07681559705083	4.24792751344359	6	0	0	3	0	0	0	0	0	0	0	0	0	0	0	0	0	0	0	0	0	0	0	0	0	0	0	0	0	0
hsa-miR-548b-5p	0	0	0	0	0	0	0	0	0	0	0	0	0	0	0	0	0	0	0	0	0	0	0	0	0	0	0	0	0	0	0	0	0	0	0	0	0	0	0	0	0	0	0	0	0	0	0	0	0
hsa-miR-548c-5p	0	0	0	0	0	0	0	0	0	0	0	0	0	0	0	0	0	0	0	0	0	0	0	0	0	0	0	0	0	0	0	0	0	0	0	0	0	0	0	0	0	0	0	0	0	0	0	0	0
hsa-miR-548d-3p	0	0	0	0	0	0	0	0	0	0	0	0	0	0	0	0	0	0	0	0	0	0	0	0	0	0	0	0	0	0	0	0	0	0	0	0	0	0	0	0	0	0	0	0	0	0	0	0	0
hsa-miR-548d-5p	0	2.58496250072116	0	0	0	0	0	0	0	3.8073549220576	0	4.32192809488736	0	0	0	0	0	5.4594316186373	0	0	0	0	4.16992500144231	0	0	0	0	0	0	0	0	0	0	0	0	0	0	0	4.70043971814109	0	0	0	0	0	0	0	0	0	0
hsa-miR-548e	0	0	0	0	0	0	0	0	0	0	0	0	0	0	0	0	0	0	0	0	0	0	0	0	0	0	0	0	0	0	0	0	0	0	0	0	0	0	0	0	0	0	0	0	0	0	0	0	0
hsa-miR-548f	0	0	0	0	0	0	0	4.90689059560852	3.8073549220576	0	0	0	0	0	0	0	0	4.39231742277876	3.16992500144231	0	0	0	0	0	0	0	0	0	0	0	0	0	0	0	0	0	0	0	0	0	0	0	0	0	0	0	0	0	0
hsa-miR-548g	12.4241662888181	9.97154355395077	9.56795607541547	0	11.4843194236443	9.10328780841202	8.95419631038687	8.14465824283188	8.72451385311995	10.5343028824546	0	9.65463602852797	7.93663793900257	8.53915881110803	8.58496250072116	8.79441586635011	7.2667865406949	9.52356195605701	8.69348695749933	8.5274770060604	9.33762190199251	9.84235034341381	7.63662462054365	8.55842071326866	12.4128344401193	12.2336196767597	9.5077946401987	10.6891244049133	11.4346282276367	8.36194377373524	0	9.96578428466209	10.9425145053392	10.5087851620645	5.78135971352466	10.007027266894	0	0	9.28540221886225	0	0	9.49185309632967	10.1861142395416	8.8008998999203	8.45532722030456	8.37937836707126	9.21431912080077	9.56224242422107	10.3793783670713
hsa-miR-548h	0	0	0	0	0	1	0	6.10852445677817	3.70043971814109	0	0	5.58496250072116	0	0	0	0	0	8.27146302790437	2	5.16992500144231	0	0	3.16992500144231	3.8073549220576	0	0	0	0	0	0	0	0	0	0	0	0	0	0	0	0	0	0	0	0	0	0	0	0	0
hsa-miR-548i	0	1	5.04439411935845	0	0	7.5077946401987	6.62935662007961	8.62935662007961	6.8073549220576	4.08746284125034	5.20945336562895	5.39231742277876	4.75488750216347	3	6.74146698640115	6.65821148275179	4.75488750216347	10.3454052467178	5	7.28540221886225	4.95419631038687	3.70043971814109	4	8.77807712953536	0	0	0	0	0	3	5.24792751344359	6.8073549220576	0	4.90689059560852	6.37503943134692	5.28540221886225	7.25738784269265	6.39231742277876	11.8368393597487	6.76818432477693	3	0	6.28540221886225	5.24792751344359	8.2240016741981	5.58496250072116	2.32192809488736	6.76818432477693	7.4093909361377
hsa-miR-548j	0	0	0	0	0	0	0	4.52356195605701	0	0	0	0	0	0	0	0	0	0	0	0	0	0	0	0	0	0	0	0	0	0	0	0	0	0	0	0	0	0	0	0	0	0	0	0	0	0	0	0	0
hsa-miR-548k	0	0	0	0	0	0	0	0	0	0	0	0	0	0	0	0	0	0	0	0	0	0	0	0	0	0	0	0	0	0	0	0	0	0	0	0	0	0	0	0	0	0	0	0	0	0	0	0	0
hsa-miR-548l	0	0	0	0	0	0	0	3	0	0	0	0	0	0	0	0	0	0	0	0	0	0	0	0	0	0	0	0	0	0	0	0	0	0	0	0	0	0	0	0	0	0	0	0	0	0	0	0	0
hsa-miR-548m	0	5.49185309632967	0	0	0	3.90689059560852	0	5.78135971352466	4.32192809488736	0	0	1.58496250072116	0	0	0	0	0	6.95419631038687	0	0	0	0	0	6.8073549220576	0	0	0	0	0	0	0	0	0	0	0	0	0	0	9.43045255166553	0	0	0	0	0	5.49185309632967	0	0	0	0
hsa-miR-548o	0	0	0	0	0	0	0	0	0	0	0	0	0	0	0	0	0	0	0	0	0	0	0	0	0	0	0	0	0	0	0	0	0	0	0	0	0	0	0	0	0	0	0	0	0	0	0	0	0
hsa-miR-548p	0	0	0	0	0	0	0	0	0	0	0	0	0	0	0	0	0	0	0	0	0	0	0	0	0	0	0	0	0	0	0	0	0	0	0	0	0	0	0	0	0	0	0	0	0	0	0	0	0
hsa-miR-548q	0	0	0	0	0	0	0	0	0	0	0	0	0	0	0	0	0	0	0	0	0	0	0	0	0	0	0	0	0	0	0	0	0	0	0	0	0	0	0	0	0	0	0	0	0	0	0	0	0
hsa-miR-549	0	7.13955135239879	0	0	0	0	0	0	0	0	0	0	0	0	0	0	0	0	0	0	0	0	0	0	0	0	0	0	0	0	0	0	0	0	0	0	0	0	0	0	0	0	0	0	0	0	0	0	0
hsa-miR-550	0	0	0	0	0	0	0	0	0	0	0	0	0	0	0	0	0	0	0	0	0	0	0	0	0	0	0	0	0	0	0	0	0	0	0	0	0	0	0	0	0	0	0	0	0	0	0	0	0
hsa-miR-551a	0	0	0	0	0	0	0	4.8073549220576	2.58496250072116	0	0	3.58496250072116	0	0	0	0	0	5.4594316186373	0	0	0	0	0	0	0	0	0	0	0	0	0	0	0	0	0	0	0	0	0	0	0	0	0	0	0	0	0	0	0
hsa-miR-551b	0	0	0	0	0	0	0	0	0	0	0	0	0	0	0	0	0	0	0	0	0	0	0	0	0	0	0	0	0	0	0	0	0	0	0	0	0	0	0	0	0	0	0	0	0	0	0	0	0
hsa-miR-553	0	0	0	0	0	0	0	3.8073549220576	0	0	0	0	0	0	0	0	0	0	0	0	0	0	0	0	0	0	0	0	0	0	0	0	0	0	0	0	0	0	0	0	0	0	0	0	0	0	0	0	0
hsa-miR-554	0	0	0	0	0	0	0	0	0	0	0	0	0	0	0	0	0	0	0	0	0	0	0	0	0	0	0	0	0	0	0	0	0	0	0	0	0	0	0	0	0	0	0	0	0	0	0	0	0
hsa-miR-555	0	0	0	0	0	0	0	4.39231742277876	0	0	0	2	0	0	0	0	0	0	3.8073549220576	0	0	0	0	0	0	0	0	0	0	0	0	0	0	0	0	0	0	0	0	0	0	0	0	0	0	0	0	0	0
hsa-miR-556-3p	0	0	0	0	0	0	0	0	0	0	0	0	0	0	0	0	0	0	0	0	0	0	0	0	0	0	0	0	0	0	0	0	0	0	0	0	0	0	0	0	0	0	0	0	0	0	0	0	0
hsa-miR-556-5p	0	0	0	0	0	0	0	0	0	0	0	0	0	0	0	0	0	0	0	0	0	0	0	0	0	0	0	0	0	0	0	0	0	0	0	0	0	0	0	0	0	0	0	0	0	0	0	0	0
hsa-miR-557	0	0	0	0	0	0	0	0	0	0	0	0	0	0	0	0	0	0	0	0	0	0	0	0	0	0	0	0	0	0	0	0	0	0	0	0	0	0	0	0	0	0	0	0	0	0	0	0	0
hsa-miR-558	0	0	0	0	0	0	0	0	0	0	0	0	0	0	0	0	0	0	0	0	0	0	0	0	0	0	0	0	0	0	0	0	0	0	0	0	0	0	0	0	0	0	0	0	0	0	0	0	0
hsa-miR-559	0	0	0	0	0	0	0	0	0	0	0	0	0	0	0	0	0	0	0	0	0	0	0	0	0	0	0	0	0	0	0	0	0	0	0	0	0	0	0	0	0	0	0	0	0	0	0	0	0
hsa-miR-561	0	0	0	0	0	5	0	5.70043971814109	5.28540221886225	0	0	4.08746284125034	0	0	4.16992500144231	2	0	5.4594316186373	4	3.16992500144231	0	0	0	7.22881869049588	0	0	0	0	0	0	0	0	0	0	0	0	0	0	10.4157417682901	0	0	0	0	0	0	3	0	0	0
hsa-miR-562	0	0	0	0	0	0	0	0	0	0	0	0	0	0	0	0	0	0	0	0	0	0	0	0	0	0	0	0	0	0	0	0	0	0	0	0	0	0	0	0	0	0	0	0	0	0	0	0	0
hsa-miR-563	0	0	0	0	0	0	0	0	0	0	0	0	0	0	0	0	0	0	0	0	0	0	0	0	0	0	0	0	0	0	0	0	0	0	0	0	0	0	0	0	0	0	0	0	0	0	0	0	0
hsa-miR-564	0	0	0	0	0	0	0	0	0	0	0	0	0	0	0	0	0	0	0	0	0	0	0	0	0	0	0	0	0	0	0	0	0	0	0	0	0	0	0	0	0	0	0	0	0	0	0	0	0
hsa-miR-566	0	1.58496250072116	0	0	0	0	0	5.16992500144231	0	0	0	4.8073549220576	0	0	0	0	2	7.4178525148859	3.4594316186373	5.55458885167764	0	0	3.16992500144231	0	0	0	0	0	0	0	0	0	0	0	0	0	0	0	6.83289001416474	0	0	0	0	0	0	0	0	0	0
hsa-miR-567	0	0	0	0	0	0	0	0	0	0	0	0	0	0	0	0	0	0	0	0	0	0	0	0	0	0	0	0	0	0	0	0	0	0	0	0	0	0	0	0	0	0	0	0	0	0	0	0	0
hsa-miR-568	0	0	0	0	0	0	0	0	0	0	0	0	0	0	0	0	0	0	0	0	0	0	0	0	0	0	0	0	0	0	0	0	0	0	0	0	0	0	0	0	0	0	0	0	0	0	0	0	0
hsa-miR-569	0	0	0	0	0	5.35755200461808	0	6.61470984411521	5.16992500144231	1	0	0	0	0	5.90689059560852	3.90689059560852	2.8073549220576	7.83289001416474	0	0	0	0	0	7.84549005094437	0	0	0	0	0	0	0	0	0	0	0	0	0	0	9.83289001416474	0	0	0	0	0	5.04439411935845	0	0	0	0
hsa-miR-570	0	0	0	0	0	0	0	0	0	0	0	0	0	0	0	0	0	0	0	0	0	0	0	0	0	0	0	0	0	0	0	0	0	0	0	0	0	0	0	0	0	0	0	0	0	0	0	0	0
hsa-miR-571	0	0	0	0	0	0	0	0	0	0	0	0	0	0	0	0	0	0	0	0	0	0	0	0	0	0	0	0	0	0	0	0	0	0	0	0	0	0	0	0	0	0	0	0	0	0	0	0	0
hsa-miR-572	0	0	0	0	0	0	0	5.24792751344359	3.8073549220576	0	0	0	0	0	0	0	0	0	0	0	0	0	0	0	0	0	0	0	0	0	0	0	0	0	0	0	0	0	0	0	0	0	0	0	0	0	0	0	0
hsa-miR-573	0	0	0	0	0	0	0	0	0	5.08746284125034	0	0	0	0	0	0	0	0	0	0	0	0	0	0	0	0	0	0	0	0	0	1.58496250072116	0	0	0	0	0	0	0	0	0	0	0	0	0	0	0	0	0
hsa-miR-574-3p	0	0	0	0	0	0	0	0	0	0	2.8073549220576	0	0	3.16992500144231	3.8073549220576	0	0	0	8.60362634498619	0	5.20945336562895	0	0	0	0	0	6.4262647547021	0	0	5.52356195605701	2.8073549220576	0	0	5	5.6724253419715	0	0	0	0	5.49185309632967	2.58496250072116	9.17242750864548	0	0	0	6.4594316186373	0	0	0
hsa-miR-574-5p	0	8.34872815423108	7.4262647547021	0	2	6.55458885167764	5.90689059560852	7.74819284958946	7.33091687811462	5.08746284125034	6.32192809488736	6.58496250072116	6.12928301694497	3.58496250072116	6.06608919045777	5.16992500144231	5.8073549220576	8.84235034341381	6.28540221886225	6.78135971352466	4.32192809488736	5.08746284125034	5.97727992349992	7.95419631038687	0	0	0	4.4594316186373	0	0	5.75488750216347	7.23840473932508	0	0	6.70043971814109	5.97727992349992	6.59991284218713	6.10852445677817	9.68474862042163	5.55458885167764	2.32192809488736	3.32192809488736	5.20945336562895	3.58496250072116	7.22881869049588	3.58496250072116	0	6.2667865406949	6.4757334309664
hsa-miR-576-3p	0	0	0	0	0	0	0	3.8073549220576	0	0	0	0	0	0	0	0	0	0	0	0	0	0	0	0	0	0	0	0	0	0	0	0	0	0	0	0	0	0	0	0	0	0	0	0	0	0	0	0	0
hsa-miR-576-5p	0	0	0	0	0	0	0	0	0	0	0	0	0	0	0	0	0	0	0	0	0	0	0	0	0	0	0	0	0	0	0	0	0	0	0	0	0	0	0	0	0	0	0	0	0	0	0	0	0
hsa-miR-577	0	4.16992500144231	0	0	0	0	0	5.90689059560852	0	0	0	0	0	0	0	0	0	0	0	0	0	0	0	0	0	0	0	0	0	0	0	0	0	0	0	0	0	0	0	0	0	0	0	0	0	0	0	0	0
hsa-miR-578	0	0	0	0	0	0	0	0	0	0	0	0	0	0	0	0	0	0	0	0	0	0	0	0	0	0	0	0	0	0	0	0	0	0	0	0	0	0	0	0	0	0	0	0	0	0	0	0	0
hsa-miR-579	0	10.9432473959016	7.91288933622996	10.1189410727235	12.0261775968892	6.39231742277876	6.97727992349992	0	7.07681559705083	9.76983784362944	9.83447104998422	8.37503943134693	7.18982455888002	8.4757334309664	8.35314682549808	9.21674585819531	8.62935662007961	12.9598208595808	10.5468944598876	8.2807707701306	9.04165915163721	9.6582114827518	10.2726297849764	9.9614496943982	10.7780771295354	0	5	0	11.8185821774809	0	7.82654848729092	5.83289001416474	9.02236781302845	0	8.06608919045777	9.6724253419715	11.3049216695817	9.22881869049588	14.2022003654673	0	3.4594316186373	9.71080643369935	7.01122725542325	10.4157417682901	8.88264304936184	6.90689059560852	8.21431912080077	10.4167975276061	9.29232163280204
hsa-miR-580	0	0	0	0	0	0	0	0	0	0	0	0	0	0	0	0	0	0	0	0	0	0	0	0	0	0	0	0	0	0	0	0	0	0	0	0	0	0	0	0	0	0	0	0	0	0	0	0	0
hsa-miR-581	0	0	0	0	0	0	0	0	0	0	0	0	0	0	0	0	0	0	0	0	0	0	0	0	0	0	0	0	0	0	0	0	0	0	0	0	0	0	0	0	0	0	0	0	0	0	0	0	0
hsa-miR-582-3p	0	0	0	0	0	0	0	0	0	0	0	0	0	0	0	0	0	0	0	0	0	0	0	0	0	0	0	0	0	0	0	0	0	0	0	0	0	0	0	0	0	0	0	0	0	0	0	0	0
hsa-miR-582-5p	0	0	0	0	0	0	0	3.4594316186373	0	0	0	0	0	0	0	0	0	0	0	4.24792751344359	1	0	0	0	0	3.90689059560852	0	0	0	0	0	0	0	0	0	0	0	0	0	0	0	0	0	0	0	0	0	0	0
hsa-miR-583	0	0	0	0	0	0	0	0	0	0	0	0	0	0	0	0	0	0	0	0	0	0	0	0	0	0	0	0	0	0	0	0	0	0	0	0	0	0	0	0	0	0	0	0	0	0	0	0	0
hsa-miR-584	0	0	0	0	0	0	0	2.58496250072116	0	0	0	3.58496250072116	0	0	0	0	0	5	0	0	0	0	3.58496250072116	0	0	0	0	0	0	0	0	0	0	0	0	0	0	0	0	0	0	0	0	0	0	0	0	0	0
hsa-miR-586	0	0	0	0	0	0	0	0	0	0	0	0	0	0	0	0	0	0	0	0	0	0	0	0	0	0	0	0	0	0	0	0	0	0	0	0	0	0	0	0	0	0	0	0	0	0	0	0	0
hsa-miR-587	0	0	0	0	0	0	0	0	0	0	0	0	0	0	0	0	0	0	0	0	0	0	0	0	0	0	0	0	0	0	0	0	0	0	0	0	0	0	0	0	0	0	0	0	0	0	0	0	0
hsa-miR-588	0	0	0	0	0	0	0	0	0	0	0	0	0	0	0	0	0	0	0	0	0	0	0	0	0	0	0	0	0	0	0	0	0	0	0	0	0	0	0	0	0	0	0	0	0	0	0	0	0
hsa-miR-589	0	0	0	0	0	0	0	0	0	0	0	0	0	0	0	0	0	0	0	0	0	0	0	0	0	0	0	0	0	0	0	0	0	0	0	0	0	0	0	0	0	0	0	0	0	0	0	0	0
hsa-miR-590-3p	0	0	0	0	0	0	0	4.8073549220576	0	0	0	0	0	0	0	0	0	0	0	0	0	0	0	0	0	0	0	0	0	0	0	0	0	0	0	0	0	0	0	0	0	0	0	0	0	0	0	0	0
hsa-miR-590-5p	0	10.3387363825739	9.37286506011259	4.85798099512757	8.39660478118186	9.16490692667569	0	9.35093918154643	7.99435343685886	7.75488750216347	9.11634396123747	8.40087943628218	0	8.18487534290828	10.1799090900149	10.2227949028681	7.76155123244448	0	0	0	7.25738784269265	8.91886323727459	4.39231742277876	12.1130909834424	0	0	0	0	0	0	0	0	0	6.71424551766612	0	0	0	0	13.4406096667484	0	0	6.04439411935845	0	0	7.74819284958946	7.4262647547021	0	0	0
hsa-miR-591	0	0	0	0	0	0	0	5.55458885167764	3.8073549220576	0	0	0	0	0	0	0	0	0	0	0	0	0	0	0	0	0	0	0	0	0	0	0	0	0	0	0	0	0	0	0	0	0	0	0	0	0	0	0	0
hsa-miR-592	0	2.32192809488736	0	0	0	7.65105169117893	7.24792751344359	7.8073549220576	7.60733031374961	3	5.7279204545632	0	0	6.02236781302845	7.33091687811462	6.79441586635011	6.4093909361377	5.4594316186373	7.79441586635011	6	4.24792751344359	5.52356195605701	5.35755200461808	5	0	0	0	0	0	0	5.78135971352466	6.22881869049588	0	4.4594316186373	3	5.04439411935845	6.39231742277876	4.32192809488736	0	5.97727992349992	5.78135971352466	7.57742882803575	0	5.20945336562895	0	7.09803208296053	3.4594316186373	0	0
hsa-miR-593	0	0	0	0	0	0	0	0	0	0	0	0	0	0	0	0	0	0	0	0	0	0	0	0	0	0	0	0	0	0	0	0	0	0	0	0	0	0	0	0	0	0	0	0	0	0	0	0	0
hsa-miR-595	0	0	0	0	0	0	0	0	3.16992500144231	0	0	3.16992500144231	0	0	0	0	0	0	0	0	0	0	0	0	0	0	0	0	0	0	0	0	0	0	0	0	0	0	0	0	0	0	0	0	0	0	0	0	0
hsa-miR-596	0	0	0	0	0	0	0	0	0	0	0	0	0	0	0	0	0	0	0	0	0	0	0	0	0	0	0	0	0	0	0	0	0	0	0	0	0	0	0	0	0	0	0	0	0	0	0	0	0
hsa-miR-597	0	0	0	0	0	0	0	0	0	0	0	0	0	0	0	0	0	0	0	0	0	0	0	0	0	0	0	0	0	0	0	0	0	0	0	0	0	0	0	0	0	0	0	0	0	0	0	0	0
hsa-miR-598	0	2.32192809488736	0	0	0	4	3.32192809488736	6.4594316186373	5.78135971352466	3.8073549220576	0	0	0	0	0	0	4.16992500144231	7.90689059560852	3.58496250072116	4.58496250072116	0	0	4.24792751344359	4.16992500144231	0	0	0	0	0	0	0	0	0	0	0	0	0	0	0	0	0	0	0	0	0	0	0	0	0
hsa-miR-599	0	0	0	0	0	0	0	0	0	0	0	0	0	0	0	0	0	0	0	0	0	0	0	0	0	0	0	0	0	0	0	0	0	0	0	0	0	0	0	0	0	0	0	0	0	0	0	0	0
hsa-miR-600	0	5.52356195605701	3	0	0	5.49185309632967	5.52356195605701	5.83289001416474	5.83289001416474	3.58496250072116	0	4.85798099512757	3.70043971814109	0	3.32192809488736	4.08746284125034	4.95419631038687	8.68999797141945	5.4594316186373	6.20945336562895	1	5	5.04439411935845	6.39231742277876	0	0	0	6.14974711950468	0	0	3.4594316186373	4.24792751344359	0	0	5.55458885167764	5	0	5.8073549220576	9.85018683764577	3.32192809488736	0	0	5.6724253419715	0	4.32192809488736	0	0	0	6.89481776330794
hsa-miR-601	0	0	0	0	0	0	0	0	0	0	0	0	0	0	0	0	0	0	0	0	0	0	0	0	0	0	0	0	0	0	0	0	0	0	0	0	0	0	0	0	0	0	0	0	0	0	0	0	0
hsa-miR-602	0	0	0	0	0	0	0	0	0	0	0	0	0	0	0	0	0	0	0	0	0	0	0	0	0	0	0	0	0	0	0	0	0	0	0	0	0	0	0	0	0	0	0	0	0	0	0	0	0
hsa-miR-603	0	0	0	0	6.04439411935845	0	0	0	0	7.53138146051631	0	7.23840473932508	0	0	0	0	0	6.6724253419715	0	0	0	0	0	0	0	0	0	0	0	0	0	0	0	0	0	0	0	0	0	0	0	0	0	0	0	0	0	0	0
hsa-miR-604	0	0	0	0	0	0	0	0	0	0	0	0	0	0	0	0	0	0	0	0	0	0	0	0	0	0	0	0	0	0	0	0	0	0	0	0	0	0	0	0	0	0	0	0	0	0	0	0	0
hsa-miR-605	0	0	0	0	0	0	0	0	0	0	0	0	0	0	0	0	0	0	0	0	0	0	0	0	0	0	0	0	0	0	0	0	0	0	0	0	0	0	0	0	0	0	0	0	0	0	0	0	0
hsa-miR-606	0	0	0	0	0	0	0	0	0	0	0	0	0	0	0	0	0	0	0	0	0	0	0	0	0	0	0	0	0	0	0	0	0	0	0	0	0	0	0	0	0	0	0	0	0	0	0	0	0
hsa-miR-607	0	0	0	0	0	0	0	0	0	0	0	0	0	0	0	0	0	0	0	0	0	0	0	0	0	0	0	0	0	0	0	0	0	0	0	0	0	0	0	0	0	0	0	0	0	0	0	0	0
hsa-miR-608	0	0	0	0	0	0	0	0	0	0	0	0	0	0	0	0	0	0	0	0	0	0	0	0	0	0	0	0	0	0	0	0	0	0	0	0	0	0	0	0	0	0	0	0	0	0	0	0	0
hsa-miR-609	0	0	0	0	0	0	0	0	0	0	0	0	0	0	0	0	0	0	0	0	0	0	0	0	0	0	0	0	0	0	0	0	0	0	0	0	0	0	0	0	0	0	0	0	0	0	0	0	0
hsa-miR-610	0	9.20212382383046	6.56985560833095	0	0	0	5	5.88264304936184	7.93073733756289	0	0	0	0	0	5.4594316186373	0	0	0	0	0	0	0	0	0	0	0	0	0	7.14974711950468	0	0	0	0	0	0	7.03342300153745	0	0	0	0	0	0	0	0	6.39231742277876	0	0	0	0
hsa-miR-611	0	0	0	0	0	0	0	0	0	0	0	0	0	0	0	0	0	0	0	0	0	0	0	0	0	0	0	0	0	0	0	0	0	0	0	0	0	0	0	0	0	0	0	0	0	0	0	0	0
hsa-miR-612	0	0	0	0	0	0	0	0	0	0	0	0	0	0	0	0	0	0	0	0	0	0	0	0	0	0	0	0	0	0	0	0	0	0	0	0	0	0	0	0	0	0	0	0	0	0	0	0	0
hsa-miR-613	0	0	0	0	0	0	0	0	0	0	0	0	0	0	0	0	0	0	0	0	0	0	0	0	0	0	0	0	0	0	0	0	0	0	0	0	0	0	0	0	0	0	0	0	0	0	0	0	0
hsa-miR-614	0	0	0	0	0	0	0	0	0	0	0	0	0	0	0	0	0	0	0	0	0	0	0	0	0	0	0	0	0	0	0	0	0	0	0	0	0	0	0	0	0	0	0	0	0	0	0	0	0
hsa-miR-615-3p	0	0	0	0	0	0	0	0	0	0	0	0	0	0	0	0	0	0	0	0	0	0	0	0	0	0	0	0	0	0	0	0	0	0	0	0	0	0	0	0	0	0	0	0	0	0	0	0	0
hsa-miR-615-5p	0	0	0	0	0	3.58496250072116	0	4	4.08746284125034	5.55458885167764	0	4.24792751344359	0	0	0	0	0	8.32192809488736	5.55458885167764	0	0	4.52356195605701	2.58496250072116	0	0	0	0	0	0	0	0	0	0	0	0	0	0	0	0	0	0	0	0	0	0	0	0	0	0
hsa-miR-616	0	0	0	0	0	0	0	0	0	0	0	0	0	0	0	0	0	0	0	0	0	0	0	0	0	0	0	0	0	0	0	0	0	0	0	0	0	0	0	0	0	0	0	0	0	0	0	0	0
hsa-miR-617	0	0	0	0	0	0	0	0	0	0	0	0	0	0	0	0	0	0	0	0	0	0	0	0	0	0	0	0	0	0	0	0	0	0	0	0	0	0	0	0	0	0	0	0	0	0	0	0	0
hsa-miR-619	0	0	0	0	0	0	0	0	0	0	0	0	0	0	0	0	0	6.28540221886225	0	0	0	0	0	0	0	0	0	0	0	0	0	0	0	0	0	0	0	0	0	0	0	0	0	0	0	0	0	0	0
hsa-miR-620	0	0	0	0	0	0	0	0	0	0	0	0	0	0	0	0	0	0	0	0	0	0	0	0	0	0	0	0	0	0	0	0	0	0	0	0	0	0	0	0	0	0	0	0	0	0	0	0	0
hsa-miR-622	0	0	0	0	0	0	0	0	0	0	0	0	0	0	0	0	0	0	0	0	0	0	0	0	0	0	0	0	0	0	0	0	0	0	0	0	0	0	0	0	0	0	0	0	0	0	0	0	0
hsa-miR-623	0	0	0	0	0	0	0	4.16992500144231	0	0	0	0	0	0	0	0	0	0	0	0	0	0	0	0	0	0	0	0	0	0	0	0	0	0	0	0	0	0	0	0	0	0	0	0	0	0	0	0	0
hsa-miR-624	0	0	0	0	0	0	0	0	0	0	0	0	0	0	0	0	0	0	0	0	0	0	0	0	0	0	0	0	0	0	0	0	0	0	0	0	0	0	0	0	0	0	0	0	0	0	0	0	0
hsa-miR-625	0	0	0	0	0	0	0	0	0	0	0	0	0	0	0	0	0	0	0	0	0	0	0	0	0	0	0	0	0	0	0	0	0	0	0	0	0	0	0	0	0	0	0	0	0	0	0	0	0
hsa-miR-626	0	0	0	0	0	5.39231742277876	3.8073549220576	5.83289001416474	5.04439411935845	5.35755200461808	3.4594316186373	5.24792751344359	0	5.49185309632967	4.16992500144231	5.75488750216347	5.52356195605701	8.51963625284321	6.06608919045777	4.58496250072116	5	3	4.70043971814109	5.28540221886225	0	0	0	0	0	0	0	0	0	0	0	0	0	0	0	0	0	5.24792751344359	0	0	0	0	0	0	0
hsa-miR-627	0	0	0	0	0	0	0	0	2	0	0	0	0	0	0	0	1	0	0	0	0	0	0	0	0	0	0	0	0	0	0	0	0	0	0	0	0	0	0	0	0	0	0	0	0	0	0	0	0
hsa-miR-628-5p	0	0	0	0	0	0	0	0	0	0	0	0	0	0	0	0	0	0	0	0	0	0	0	0	0	0	0	0	0	0	0	0	0	0	0	0	0	0	0	0	0	0	0	0	0	0	0	0	0
hsa-miR-629	0	9.73470962022584	7.66533591718518	0	0	5	7.20945336562895	7.64385618977472	8.81057163474115	3.16992500144231	0	5.6724253419715	0	0	6.83289001416474	0	0	8.84235034341381	0	4.85798099512757	0	0	0	7.19967234483636	3.4594316186373	0	0	0	7.18982455888002	0	0	0	0	0	0	6.39231742277876	0	0	0	0	0	0	0	0	5.35755200461808	0	0	0	6.79441586635011
hsa-miR-630	8.16490692667569	9.67771964164101	9.18239435340453	8.46352437327118	8.13442632022093	8.15987133677839	8.4262647547021	9.211888294546	7.22881869049588	9.52356195605701	9.4594316186373	7.65821148275179	6.97727992349992	7.92481250360578	7.43462822763672	9.5372184005386	7.84549005094437	14.1021397534107	0	8.77478705960117	6.4757334309664	10.1799090900149	8.61838550225861	10.713386514937	8.79116288855502	9.09011241966429	8.62935662007961	8.76818432477693	9.57931593758001	7.5077946401987	9.79766152585376	3.58496250072116	0	9.08480838780436	7.37503943134692	6.78135971352466	9.67771964164101	8.49585502688717	12.9046346216682	7.49185309632967	7.36632221424582	0	8.46352437327118	9.00281501560705	7.67948009950545	7.84549005094437	8.83605035505807	8.82017896241519	10.4838157772643
hsa-miR-631	0	0	0	0	0	0	0	0	0	0	0	0	0	0	0	0	0	0	0	0	0	0	0	0	0	0	0	0	0	0	0	0	0	0	0	0	0	0	0	0	0	0	0	0	0	0	0	0	0
hsa-miR-632	0	0	0	0	0	0	0	2	2	0	0	2.8073549220576	0	0	0	0	0	0	0	2	0	0	1	0	0	0	0	0	0	0	0	0	0	0	0	0	0	0	0	0	0	0	0	0	0	0	0	0	0
hsa-miR-633	0	0	0	0	0	0	0	0	0	0	0	5.04439411935845	0	0	0	0	0	0	0	0	0	0	0	0	0	0	0	0	0	0	0	0	0	0	0	0	0	0	0	0	0	0	0	0	0	0	0	0	0
hsa-miR-634	0	0	0	0	0	0	0	0	0	0	0	0	0	0	0	0	0	0	0	0	0	0	0	0	0	0	0	0	0	0	0	0	0	0	0	0	0	0	0	0	0	0	0	0	0	0	0	0	0
hsa-miR-635	0	0	0	0	0	0	0	0	0	0	0	0	0	0	0	0	0	0	0	0	0	0	0	0	0	0	0	0	0	0	0	0	0	0	0	0	0	0	0	0	0	0	0	0	0	0	0	0	0
hsa-miR-636	0	0	0	0	0	0	0	0	0	0	0	0	0	0	0	0	0	0	0	0	0	0	0	0	0	0	0	0	0	0	0	0	0	0	0	0	0	0	0	0	0	0	0	0	0	0	0	0	0
hsa-miR-637	0	0	0	0	0	0	0	0	0	0	0	0	0	0	0	0	0	0	0	0	0	0	0	0	0	0	0	0	0	0	0	0	0	0	0	0	0	0	0	0	0	0	0	0	0	0	0	0	0
hsa-miR-638	0	0	0	0	0	0	0	0	0	0	0	0	0	0	0	0	0	0	0	0	0	0	0	0	0	0	0	0	0	0	0	0	0	0	0	0	0	0	0	0	0	0	0	0	0	0	0	0	0
hsa-miR-639	0	0	0	0	0	0	2.32192809488736	4.52356195605701	4.70043971814109	0	0	0	0	0	0	0	2.32192809488736	0	0	4.70043971814109	0	0	0	0	0	0	0	0	0	0	0	0	0	0	0	0	0	0	0	0	0	0	0	0	0	0	0	0	0
hsa-miR-640	0	3.58496250072116	0	0	0	4.08746284125034	6.49185309632967	6.78135971352466	6.2667865406949	5.88264304936184	0	5.52356195605701	3.8073549220576	1.58496250072116	4.95419631038687	4.58496250072116	4.8073549220576	8.37503943134693	5.95419631038687	6.35755200461808	3.70043971814109	4.90689059560852	3.90689059560852	5.39231742277876	0	0	0	0	0	0	0	0	0	0	0	0	0	5.28540221886225	7.09803208296053	0	0	0	0	0	0	0	0	0	0
hsa-miR-641	0	3.16992500144231	4.85798099512757	0	0	5.35755200461808	5	6.7279204545632	5.6724253419715	5.12928301694497	0	5.04439411935845	0	0	4.64385618977472	0	0	6.95419631038687	4.24792751344359	4.39231742277876	0	0	3.58496250072116	6.39231742277876	0	0	0	0	0	0	0	0	0	0	3.4594316186373	0	0	0	10.2155329997457	0	0	0	0	0	6.78135971352466	3.4594316186373	0	0	0
hsa-miR-642	0	0	0	0	0	0	0	0	0	0	0	0	0	0	0	0	0	0	0	0	0	0	0	0	0	0	0	0	0	0	0	0	0	0	0	0	0	0	0	0	0	0	0	0	0	0	0	0	0
hsa-miR-643	0	0	0	0	0	0	0	0	0	0	0	0	0	0	0	0	0	0	0	0	0	0	0	0	0	0	0	0	0	0	0	0	0	0	0	0	0	0	0	0	0	0	0	0	0	0	0	0	0
hsa-miR-644	0	0	0	0	0	0	0	0	0	0	0	0	0	0	0	0	0	0	0	0	0	0	0	0	0	0	0	0	0	0	0	0	0	0	0	0	0	0	0	0	0	0	0	0	0	0	0	0	0
hsa-miR-645	0	0	0	0	0	0	0	0	0	0	0	0	0	0	0	0	0	0	0	0	0	0	0	0	0	0	0	0	0	0	0	0	0	0	0	0	0	0	0	0	0	0	0	0	0	0	0	0	0
hsa-miR-646	0	0	0	0	0	0	0	0	0	0	0	0	0	0	0	0	0	0	0	0	0	0	0	0	0	0	0	0	0	0	0	0	0	0	0	0	0	0	0	0	0	0	0	0	0	0	0	0	0
hsa-miR-647	0	0	0	0	0	0	0	0	0	0	0	0	0	0	0	0	0	0	0	0	0	0	0	0	0	0	0	0	0	0	0	0	0	0	0	0	0	0	0	0	0	0	0	0	0	0	0	0	0
hsa-miR-648	0	0	0	0	0	0	0	0	2	0	0	0	0	0	0	0	0	0	0	0	0	0	0	0	0	0	0	0	0	0	0	0	0	0	0	0	0	0	0	0	0	0	0	0	0	0	0	0	0
hsa-miR-649	0	0	0	0	0	6.44294349584873	7.09803208296053	7.21916852046216	6.64385618977472	0	0	2.8073549220576	0	0	0	0	3.32192809488736	7.67948009950545	6.08746284125034	6.12928301694497	0	0	4.24792751344359	3.8073549220576	0	0	0	0	0	0	0	0	0	0	0	0	0	0	0	0	0	0	0	0	0	0	0	0	0
hsa-miR-650	0	0	0	0	0	0	0	0	0	0	0	0	0	0	0	0	0	0	0	0	0	0	0	0	0	0	0	0	0	0	0	0	0	0	0	0	0	0	0	0	0	0	0	0	0	0	0	0	0
hsa-miR-651	0	6.12928301694497	4.70043971814109	0	5.20945336562895	5.12928301694497	6.16992500144231	7.09803208296053	6.59991284218713	5.88264304936184	0	6.49185309632967	4.58496250072116	1	4.58496250072116	3.8073549220576	5.04439411935845	9.07681559705083	6.65821148275179	6.8073549220576	4.58496250072116	5.55458885167764	5.32192809488736	7.39231742277876	0	0	0	5.8073549220576	0	0	0	0	6.70043971814109	0	5	4.24792751344359	0	5.49185309632967	8.61102479730735	0	0	0	4	0	0	0	0	0	0
hsa-miR-652	0	0	0	0	0	0	0	0	0	0	0	0	0	0	0	0	0	0	0	0	0	0	0	0	0	0	0	0	0	0	0	0	0	0	0	0	0	0	0	0	0	0	0	0	0	0	0	0	0
hsa-miR-653	0	0	0	0	0	0	0	0	0	0	0	3.90689059560852	0	0	0	0	0	0	0	0	0	0	0	0	0	0	0	0	0	0	0	0	0	0	0	0	0	0	6.33985000288462	0	0	0	0	0	0	0	0	0	0
hsa-miR-654-3p	0	0	0	0	0	0	0	0	0	0	0	3.58496250072116	0	0	0	0	0	0	1.58496250072116	0	0	0	0	0	0	0	0	0	0	0	0	0	0	0	0	0	0	0	0	0	0	0	0	0	0	0	0	0	0
hsa-miR-654-5p	0	0	0	0	0	0	0	0	0	0	0	0	0	0	0	0	0	0	0	0	0	0	0	0	0	0	0	0	0	0	0	0	0	0	0	0	0	0	0	0	0	0	0	0	0	0	0	0	0
hsa-miR-655	0	4.95419631038687	0	0	0	2.58496250072116	3.70043971814109	5.32192809488736	4.64385618977472	5.32192809488736	0	5.97727992349992	2.8073549220576	0	1.58496250072116	0	2.32192809488736	8.15987133677839	6.12928301694497	6	0	0	4.16992500144231	3.4594316186373	0	0	0	0	0	0	0	0	0	0	0	0	0	4.08746284125034	0	0	0	0	0	0	0	0	0	0	0
hsa-miR-656	0	0	0	0	0	0	3.32192809488736	5.16992500144231	4.4594316186373	0	0	3.4594316186373	0	0	0	0	3.58496250072116	6.28540221886225	5.64385618977472	4.39231742277876	2.32192809488736	0	4	0	0	0	0	0	0	0	0	0	0	0	0	0	0	0	0	0	0	0	0	0	0	0	0	0	0
hsa-miR-657	0	0	0	0	0	0	0	0	0	0	0	0	0	0	0	0	0	0	0	0	0	0	0	0	0	0	0	0	0	0	0	0	0	0	0	0	0	0	0	0	0	0	0	0	0	0	0	0	0
hsa-miR-658	0	0	0	0	0	0	0	0	0	0	0	0	0	0	0	0	0	0	0	0	0	0	0	0	0	0	0	0	0	0	0	0	0	0	0	0	0	0	0	0	0	0	0	0	0	0	0	0	0
hsa-miR-659	0	0	0	0	0	0	0	0	0	0	0	0	0	0	0	0	0	0	0	0	0	0	0	0	0	0	0	0	0	0	0	0	0	0	0	0	0	0	0	0	0	0	0	0	0	0	0	0	0
hsa-miR-660	0	5.52356195605701	0	0	0	6.95419631038687	7.14974711950468	8.06608919045777	6.97727992349992	5.35755200461808	0	5.04439411935845	0	3.8073549220576	3.4594316186373	0	4.95419631038687	7.76155123244448	6.5077946401987	6.35755200461808	4.08746284125034	0	5.61470984411521	5.7279204545632	0	0	0	0	0	0	1.58496250072116	0	6.18982455888002	0	0	3.58496250072116	0	5.24792751344359	0	0	0	0	0	0	0	1	0	0	0
hsa-miR-661	0	0	0	0	0	0	0	0	0	0	0	0	0	0	0	0	0	0	0	0	0	0	0	0	0	0	0	0	0	0	0	0	0	0	0	0	0	0	0	0	0	0	0	0	0	0	0	0	0
hsa-miR-662	0	0	0	0	0	0	0	0	0	0	0	0	0	0	0	0	0	0	0	0	0	0	0	0	0	0	0	0	0	0	0	0	0	0	0	0	0	0	0	0	0	0	0	0	0	0	0	0	0
hsa-miR-663	0	0	0	0	0	0	0	0	0	0	0	0	0	0	0	0	0	0	0	0	0	0	0	0	0	0	0	0	0	0	0	0	0	0	0	0	0	0	6.33985000288462	0	0	0	0	0	0	0	0	0	0
hsa-miR-663b	0	0	0	0	0	0	0	0	0	0	0	5.97727992349992	0	0	0	0	6.04439411935845	0	0	0	0	0	5.52356195605701	0	0	0	0	0	0	0	0	0	0	0	0	0	0	0	7.58496250072116	0	0	0	0	0	0	0	0	0	0
hsa-miR-664	0	0	0	0	4.08746284125034	0	0	0	0	0	0	0	0	0	0	0	0	0	0	0	0	0	0	0	0	0	0	0	0	0	0	0	0	0	0	0	0	0	0	0	0	0	0	0	0	0	0	0	0
hsa-miR-665	0	0	0	0	0	0	0	0	0	0	0	0	0	0	0	0	0	0	0	0	0	0	0	0	0	0	0	0	0	0	0	0	0	0	0	0	0	0	0	0	0	0	0	0	0	0	0	0	0
hsa-miR-668	0	0	0	0	0	0	0	0	0	0	0	0	0	0	0	0	0	0	0	0	0	0	0	0	0	0	0	0	0	0	0	0	0	0	0	0	0	0	0	0	0	0	0	0	0	0	0	0	0
hsa-miR-670	0	0	0	0	0	0	0	0	0	0	0	0	0	0	0	0	0	0	0	0	0	0	0	0	0	0	0	0	0	0	0	0	0	0	0	0	0	0	0	0	0	0	0	0	0	0	0	0	0
hsa-miR-671-3p	0	0	0	0	0	0	0	0	0	0	0	0	0	0	0	0	0	0	0	0	0	0	0	0	0	0	0	0	0	0	0	0	0	0	0	0	0	0	0	0	0	0	0	0	0	0	0	0	0
hsa-miR-671-5p	0	0	0	0	0	0	0	0	0	0	0	0	0	0	0	0	0	0	0	0	0	0	0	0	0	0	0	0	0	0	0	0	0	0	0	0	0	0	0	0	0	0	0	0	0	0	0	0	0
hsa-miR-675	0	0	0	0	0	0	0	0	0	0	0	0	0	0	0	0	0	0	0	0	0	0	0	0	0	0	0	0	0	0	0	0	0	0	0	0	0	0	0	0	0	0	0	0	0	0	0	0	0
hsa-miR-708	8.40087943628218	9.46147944728616	8.77478705960117	8.99435343685886	7.96000193206808	10.3772105303886	9.7431513941125	11.5844927969759	10.7944158663501	8.51963625284321	8.58496250072116	7.81378119121704	8.51175265376738	8.10328780841202	10.2479275134436	10.3387363825739	8.8073549220576	11.8352609186275	8.42206476617281	9.16741814583174	8.47167521439204	9.82495874052852	8.90689059560852	11.5816713585781	10.2179576978641	0	7.07681559705083	7.62935662007961	8.56605403817109	8.28540221886225	9.33985000288462	9.55266909751427	6.53915881110803	8.24792751344359	8.71424551766612	8.67948009950545	8.64385618977473	9.27844945822048	13.8575922856975	9.25738784269265	9.0389189892923	6.5077946401987	8.96289600533726	8.7176764230664	10.661778097772	7.8008998999203	8.96000193206808	10.1254134704833	10.9255544398736
hsa-miR-711	0	0	0	0	0	0	0	0	0	0	0	0	0	0	0	0	0	0	0	0	0	0	0	0	0	0	0	0	0	0	0	0	0	0	0	0	0	0	0	0	0	0	0	0	0	0	0	0	0
hsa-miR-718	0	0	0	0	0	0	0	0	0	0	0	0	0	0	0	0	0	0	0	0	0	0	0	0	0	0	0	0	0	0	0	0	0	0	0	0	0	0	0	0	0	0	0	0	0	0	0	0	0
hsa-miR-720	18.5827778142954	16.4825716469129	17.340823716009	18.0763302338801	18.7953801838396	17.8068957044397	18.5090404207548	17.8122776006267	17.6664043284132	17.3847163076493	17.1531462562509	17.1516111949498	17.3334960629012	15.6225952451297	16.7621354430309	17.8417240377643	17.9460438438302	18.4177989599025	17.405374180015	17.5664851882455	16.8140566795905	17.3778713882463	16.6190163139729	17.8948355222139	18.4212183673082	19.9109969201457	17.4302156767167	18.1867139478495	18.5734142039622	17.9831940340774	17.5384087274103	17.5666412625405	18.5194826880628	17.3713597677402	17.1693867864556	17.5686093219926	17.891136955645	17.4276402159943	18.9324396940757	17.4655664048094	17.3988438756153	15.6725358382792	17.8365127148369	17.8810183387999	17.9692178672701	15.5683421205067	17.3343693174363	17.733849482912	18.1666387624144
hsa-miR-744	0	0	0	0	0	0	0	0	0	0	0	0	0	0	0	0	0	0	0	0	0	0	0	0	0	0	0	0	0	0	0	0	0	0	0	0	0	0	0	0	0	0	0	0	0	0	0	0	0
hsa-miR-758	0	0	0	0	0	0	2.8073549220576	0	0	0	0	0	0	0	0	0	0	4.39231742277876	0	0	0	0	0	0	0	0	0	0	0	0	0	0	0	0	0	0	0	0	0	0	0	0	0	0	0	0	0	0	0
hsa-miR-759	0	0	0	0	0	0	0	0	0	0	0	0	0	0	0	0	0	0	0	0	0	0	0	0	0	0	0	0	0	0	0	0	0	0	0	0	0	0	0	0	0	0	0	0	0	0	0	0	0
hsa-miR-760	0	0	0	0	0	0	0	2	0	0	0	0	0	0	0	0	0	3.16992500144231	0	2.58496250072116	0	0	0	0	0	0	0	0	0	0	0	0	0	0	0	0	0	0	0	0	0	0	0	0	0	0	0	0	0
hsa-miR-761	0	0	0	0	0	0	0	0	0	0	0	0	0	0	0	0	0	0	0	0	0	0	0	0	0	0	0	0	0	0	0	0	0	0	0	0	0	0	0	0	0	0	0	0	0	0	0	0	0
hsa-miR-762	0	0	0	0	0	0	0	0	0	0	0	0	0	0	0	0	0	0	0	0	0	0	0	0	0	0	0	0	0	0	0	0	0	0	0	0	0	0	0	0	0	0	0	0	0	0	0	0	0
hsa-miR-764	0	0	0	0	0	0	0	0	0	0	0	0	0	0	0	0	0	0	0	0	0	0	0	0	0	0	0	0	0	0	0	0	0	0	0	0	0	0	0	0	0	0	0	0	0	0	0	0	0
hsa-miR-765	0	0	0	0	0	0	0	0	0	0	0	0	0	0	0	0	0	0	0	0	0	0	0	0	0	0	0	0	0	0	0	0	0	0	0	0	0	0	0	0	0	0	0	0	0	0	0	0	0
hsa-miR-766	0	0	0	0	0	0	0	0	0	0	0	0	0	0	0	0	0	0	0	0	0	0	0	0	0	0	0	0	0	0	0	0	0	0	0	0	0	0	0	0	0	0	0	0	0	0	0	0	0
hsa-miR-767-3p	0	0	0	0	0	0	0	0	0	0	0	0	0	0	0	0	0	0	0	0	0	0	0	0	0	0	0	0	0	0	0	0	0	0	0	0	0	0	0	0	0	0	0	0	0	0	0	0	0
hsa-miR-767-5p	0	0	0	0	0	0	0	0	0	0	0	0	0	0	0	0	0	0	0	0	0	0	0	0	0	0	0	0	0	0	0	0	0	0	0	0	0	0	0	0	0	0	0	0	0	0	0	0	0
hsa-miR-769-3p	0	0	0	0	0	0	0	0	0	0	0	0	0	0	0	0	0	0	0	0	0	0	0	0	0	0	0	0	0	0	0	0	0	0	0	0	0	0	0	0	0	0	0	0	0	0	0	0	0
hsa-miR-769-5p	0	0	0	0	0	0	2.8073549220576	3	3.8073549220576	0	0	0	0	0	0	0	0	0	0	0	0	0	0	0	0	0	0	0	0	0	0	0	0	0	0	0	0	0	0	0	0	0	0	0	0	0	0	0	0
hsa-miR-770-5p	0	0	0	0	0	4.4594316186373	5	6.3037807481771	6.08746284125034	0	0	0	0	0	2	0	4.24792751344359	0	4.58496250072116	0	0	0	0	0	0	0	0	0	0	0	0	0	0	0	0	0	0	0	0	0	0	0	0	0	0	0	0	0	0
hsa-miR-802	0	0	0	0	0	0	0	0	0	0	0	0	0	0	0	0	0	0	0	0	0	0	0	0	0	0	0	0	0	0	0	0	0	0	0	0	0	0	0	0	0	0	0	0	0	0	0	0	0
hsa-miR-873	0	0	0	0	0	0	0	0	0	0	0	0	0	0	0	0	0	0	0	0	0	0	0	0	0	0	0	0	0	0	0	0	0	0	0	0	0	0	0	0	0	0	0	0	0	0	0	0	0
hsa-miR-874	0	0	0	0	0	0	0	0	0	0	0	0	0	0	0	0	0	0	0	0	0	0	0	0	0	0	0	0	0	0	0	0	0	0	0	0	0	0	0	0	0	0	0	0	0	0	0	0	0
hsa-miR-875-3p	0	0	0	0	0	0	0	0	0	0	0	0	0	0	0	0	0	0	0	0	0	0	0	0	0	0	0	0	0	0	0	0	0	0	0	0	0	0	0	0	0	0	0	0	0	0	0	0	0
hsa-miR-875-5p	0	0	0	0	0	0	0	0	0	0	0	0	0	0	0	0	0	0	0	0	0	0	0	0	0	0	0	0	0	0	0	0	0	0	0	0	0	0	0	0	0	0	0	0	0	0	0	0	0
hsa-miR-876-3p	0	0	0	0	0	0	0	0	0	0	0	0	0	0	0	0	0	0	0	0	0	0	0	0	0	0	0	0	0	0	0	0	0	0	0	0	0	0	0	0	0	0	0	0	0	0	0	0	0
hsa-miR-876-5p	0	0	0	0	0	0	0	0	0	0	0	0	0	0	0	0	0	0	0	0	0	0	0	0	0	0	0	0	0	0	0	0	0	0	0	0	0	0	0	0	0	0	0	0	0	0	0	0	0
hsa-miR-877	0	0	0	0	0	0	0	0	0	0	0	0	0	0	0	0	0	0	0	0	0	0	0	0	0	0	0	0	0	0	0	0	0	0	0	0	0	0	0	0	0	0	0	0	0	0	0	0	0
hsa-miR-885-3p	0	0	0	0	0	0	0	0	0	0	0	0	0	0	0	0	0	0	0	0	0	0	0	0	0	0	0	0	0	0	0	0	0	0	0	0	0	0	0	0	0	0	0	0	0	0	0	0	0
hsa-miR-885-5p	0	0	0	0	0	0	0	4.95419631038687	0	0	0	0	0	0	0	0	0	0	0	0	0	0	0	0	0	0	0	0	0	0	0	0	0	0	0	0	0	0	0	0	0	0	0	0	0	0	0	0	0
hsa-miR-886-3p	0	0	0	0	0	0	0	0	0	0	0	0	0	0	0	0	0	0	0	0	0	0	0	0	0	0	0	0	0	0	0	0	0	0	0	0	0	0	0	0	0	0	0	0	0	0	0	0	0
hsa-miR-886-5p	0	0	0	0	0	0	0	0	0	0	0	0	0	0	0	0	0	0	0	0	0	0	0	0	0	0	0	0	0	0	0	0	0	0	0	0	0	0	0	0	0	0	0	0	0	0	0	0	0
hsa-miR-887	0	0	0	0	0	0	0	0	0	0	0	0	0	0	0	0	0	0	0	0	0	0	0	0	0	0	0	0	0	0	0	0	0	0	0	0	0	0	0	0	0	0	0	0	0	0	0	0	0
hsa-miR-888	0	0	0	0	0	0	0	5.16992500144231	0	0	0	0	0	0	0	0	0	3.16992500144231	0	0	0	0	0	0	0	0	0	0	0	0	0	0	0	0	0	0	0	0	0	0	0	0	0	0	0	0	0	0	0
hsa-miR-889	0	0	0	0	0	0	0	0	0	0	0	0	0	0	0	0	0	0	0	0	0	0	0	0	0	0	0	0	0	0	0	0	0	0	0	0	0	0	0	0	0	0	0	0	0	0	0	0	0
hsa-miR-890	0	0	0	0	0	0	0	5.16992500144231	0	0	2.8073549220576	0	0	1.58496250072116	4.32192809488736	0	0	0	0	0	0	0	0	0	0	0	0	0	0	0	0	0	0	0	0	0	0	0	0	0	0	0	0	0	0	0	0	0	0
hsa-miR-891a	0	0	0	0	0	0	0	0	0	0	0	0	0	0	0	0	0	0	0	0	0	0	0	0	0	0	0	0	0	0	0	0	0	0	0	0	0	0	0	0	0	0	0	0	0	0	0	0	0
hsa-miR-891b	0	0	0	0	0	0	1.58496250072116	5.24792751344359	3.70043971814109	0	0	4	0	0	0	0	4.32192809488736	0	2	0	0	0	0	0	0	0	0	0	0	0	0	0	0	0	0	0	0	0	0	0	0	0	0	0	0	0	0	0	0
hsa-miR-892a	0	0	0	0	0	0	0	0	0	0	0	0	0	0	0	0	0	0	0	0	0	0	0	0	0	0	0	0	0	0	0	0	0	0	0	0	0	0	0	0	0	0	0	0	0	0	0	0	0
hsa-miR-892b	0	0	0	0	0	0	0	4.24792751344359	3.8073549220576	0	0	3	0	0	0	0	0	5.4594316186373	0	0	0	0	0	0	0	0	0	0	0	0	0	0	0	0	0	0	0	0	0	0	0	0	0	0	0	0	0	0	0
hsa-miR-921	0	0	0	0	0	0	0	0	0	0	0	0	0	0	0	0	0	0	0	0	0	0	0	0	0	0	0	0	0	0	0	0	0	0	0	0	0	0	0	0	0	0	0	0	0	0	0	0	0
hsa-miR-922	0	0	0	0	0	0	0	0	0	0	0	0	0	0	0	0	0	0	0	0	0	0	0	0	0	0	0	0	0	0	0	0	0	0	0	0	0	0	0	0	0	0	0	0	0	0	0	0	0
hsa-miR-924	0	0	0	0	0	0	0	0	0	0	0	0	0	0	0	0	0	0	0	0	0	0	0	0	0	0	0	0	0	0	0	0	0	0	0	0	0	0	0	0	0	0	0	0	0	0	0	0	0
hsa-miR-933	0	0	0	0	0	0	0	0	0	0	0	0	0	0	0	0	0	0	0	0	0	0	0	0	0	0	0	0	0	0	0	0	0	0	0	0	0	0	0	0	0	0	0	0	0	0	0	0	0
hsa-miR-934	0	4.24792751344359	0	0	0	0	0	6.2667865406949	4.32192809488736	0	0	0	0	0	1.58496250072116	0	0	7.31288295528436	4.39231742277876	3	0	0	0	5.39231742277876	0	0	0	0	0	0	0	0	0	0	0	0	0	0	0	0	0	0	0	0	0	0	0	0	0
hsa-miR-935	0	0	0	0	0	0	0	0	0	0	0	0	0	0	0	0	0	0	0	0	0	0	0	0	0	0	0	0	0	0	0	0	0	0	0	0	0	0	0	0	0	0	0	0	0	0	0	0	0
hsa-miR-936	7.7279204545632	0	0	0	0	0	0	0	0	0	0	0	0	0	0	0	0	0	0	0	0	0	0	0	0	0	0	0	0	0	0	0	0	0	0	0	0	0	0	0	0	0	0	0	0	0	0	0	0
hsa-miR-937	0	0	0	0	0	0	0	0	0	0	0	3.58496250072116	0	0	0	0	0	0	0	0	0	0	3	0	0	0	0	0	0	0	0	0	0	0	0	0	0	0	0	0	0	0	0	0	0	0	0	0	0
hsa-miR-938	0	0	0	0	0	0	0	0	0	0	0	0	0	0	0	0	0	0	0	0	0	0	0	0	0	0	0	0	0	0	0	0	0	0	0	0	0	0	0	0	0	0	0	0	0	0	0	0	0
hsa-miR-939	0	0	0	0	0	0	0	0	0	0	0	0	0	0	0	0	0	0	0	0	0	0	0	0	0	0	0	0	0	0	0	0	0	0	0	0	0	0	0	0	0	0	0	0	0	0	0	0	0
hsa-miR-943	0	0	0	0	0	0	0	0	0	0	0	0	0	0	0	0	0	0	0	0	0	0	0	0	0	0	0	0	0	0	0	0	0	0	0	0	0	0	0	0	0	0	0	0	0	0	0	0	0
hsa-miR-944	0	0	0	0	0	0	0	0	0	0	0	0	0	0	0	0	0	0	0	0	0	0	0	0	0	0	0	0	0	0	0	0	0	0	0	0	0	0	0	0	0	0	0	0	0	0	0	0	0
hsa-miR-1178	0	0	0	0	0	0	0	0	0	0	4.95419631038687	0	0	4.24792751344359	2.8073549220576	0	3.32192809488736	0	4.70043971814109	0	0	0	0	0	0	0	0	0	0	0	0	0	0	0	0	0	0	0	0	0	0	5.4594316186373	0	0	0	1	0	0	0
hsa-miR-1179	0	5.04439411935845	0	0	0	1.58496250072116	0	5.49185309632967	4.8073549220576	4.16992500144231	0	4.70043971814109	0	0	5.24792751344359	0	0	0	4	0	0	0	0	6.93073733756289	0	0	0	0	0	0	0	0	0	0	0	0	0	0	8.93957921431469	0	0	0	0	0	0	0	0	0	0
hsa-miR-1180	0	3.16992500144231	0	0	0	0	0	3	0	0	0	3.70043971814109	0	0	0	0	0	0	0	0	0	0	0	0	0	0	0	0	0	0	0	0	0	0	0	0	0	0	0	0	0	0	0	0	0	0	0	0	0
hsa-miR-1181	0	0	0	0	0	0	0	4.70043971814109	4.24792751344359	0	0	0	0	0	0	0	0	3.16992500144231	0	4.39231742277876	0	0	0	0	0	0	0	0	0	0	0	0	0	0	0	0	0	0	0	0	0	0	0	0	0	0	0	0	0
hsa-miR-1182	0	0	0	0	0	0	0	0	0	0	0	0	0	0	0	0	0	0	0	0	0	0	0	0	0	0	0	0	0	0	0	0	0	0	0	0	0	0	0	0	0	0	0	0	0	0	0	0	0
hsa-miR-1183	0	0	0	0	0	0	0	0	0	0	0	0	0	0	0	0	0	0	0	0	0	0	0	0	0	0	0	0	0	0	0	0	0	0	0	0	0	0	0	0	0	0	0	0	0	0	0	0	0
hsa-miR-1185	0	0	0	0	0	0	0	0	0	0	0	0	0	0	0	0	0	0	0	0	0	0	0	0	0	0	0	0	0	0	0	0	0	0	0	0	0	0	0	0	0	0	0	0	0	0	0	0	0
hsa-miR-1197	0	0	0	0	0	0	0	0	0	0	0	0	0	0	0	0	0	0	0	0	0	0	0	0	0	0	0	0	0	0	0	0	0	0	0	0	0	0	0	0	0	0	0	0	0	0	0	0	0
hsa-miR-1200	0	0	0	0	0	0	0	0	0	0	0	0	0	0	0	0	0	0	0	0	0	0	0	0	0	0	0	0	0	0	0	0	0	0	0	0	0	0	0	0	0	0	0	0	0	0	0	0	0
hsa-miR-1201	0	0	0	0	0	0	0	0	0	0	0	0	0	0	0	0	0	0	0	0	0	0	0	0	0	0	0	0	0	0	0	0	0	0	0	0	0	0	0	0	0	0	0	0	0	0	0	0	0
hsa-miR-1203	0	0	0	0	0	0	3	0	2	0	0	0	0	0	0	0	2.32192809488736	0	0	0	0	0	0	0	0	0	0	0	0	0	0	0	0	0	0	0	0	0	0	0	0	0	0	0	0	0	0	0	0
hsa-miR-1204	0	0	0	0	0	0	0	0	0	0	0	0	0	0	0	0	0	0	0	0	0	0	0	0	0	0	0	0	0	0	0	0	0	0	0	0	0	0	0	0	0	0	0	0	0	0	0	0	0
hsa-miR-1205	0	0	0	0	0	0	0	0	0	0	0	0	0	0	0	0	0	0	0	0	0	0	0	0	0	0	0	0	0	0	0	0	0	0	0	0	0	0	0	0	0	0	0	0	0	0	0	0	0
hsa-miR-1206	0	0	0	0	0	4.70043971814109	4.32192809488736	5.95419631038687	5.12928301694497	5.61470984411521	0	4.39231742277876	0	0	1.58496250072116	0	4.08746284125034	8.84235034341381	5.4594316186373	5.61470984411521	3.8073549220576	0	4.52356195605701	6.55458885167764	0	0	0	0	0	0	0	0	0	0	0	0	0	0	0	0	0	0	0	0	0	0	0	0	0
hsa-miR-1225-3p	0	0	0	0	0	0	0	4	1.58496250072116	0	0	0	0	0	0	0	0	0	0	0	2	0	4.08746284125034	0	0	0	0	0	0	0	0	0	0	0	0	0	0	0	0	0	0	0	0	0	0	0	0	0	0
hsa-miR-1226	0	0	0	0	0	0	0	0	0	0	0	2.32192809488736	0	0	0	0	0	0	0	0	0	0	0	0	0	0	0	0	0	0	0	0	0	0	0	0	0	0	0	0	0	0	0	0	0	0	0	0	0
hsa-miR-1227	0	0	0	0	0	0	0	0	0	0	0	0	0	0	0	0	0	0	0	0	0	0	0	0	0	0	0	0	0	0	0	0	0	0	0	0	0	0	0	0	0	0	0	0	0	0	0	0	0
hsa-miR-1228	0	0	0	0	0	0	0	0	0	0	0	0	0	0	0	0	0	0	0	0	0	0	0	0	0	0	0	0	0	0	0	0	0	0	0	0	0	0	0	0	0	0	0	0	0	0	0	0	0
hsa-miR-1231	0	0	0	0	0	0	0	0	0	0	0	0	0	0	0	0	0	0	0	0	0	0	0	0	0	0	0	0	0	0	0	0	0	0	0	0	0	0	0	0	0	0	0	0	0	0	0	0	0
hsa-miR-1233	0	0	0	0	0	0	0	0	0	0	0	0	0	0	0	0	0	0	0	0	0	0	0	0	0	0	0	0	0	0	0	0	0	0	0	0	0	0	0	0	0	0	0	0	0	0	0	0	0
hsa-miR-1236	0	0	0	0	0	0	0	0	0	0	0	0	0	0	0	0	0	0	0	0	0	0	0	0	0	0	0	0	0	0	0	0	0	0	0	0	0	0	0	0	0	0	0	0	0	0	0	0	0
hsa-miR-1243	0	0	0	0	0	0	0	0	0	0	0	0	0	0	0	0	0	0	0	0	0	0	0	0	0	0	0	0	0	0	0	0	0	0	0	0	0	0	0	0	0	0	0	0	0	0	0	0	0
hsa-miR-1244	0	3	0	0	0	0	0	0	0	0	0	2.8073549220576	0	0	0	0	0	0	0	0	0	0	0	0	0	0	0	0	0	0	0	0	0	0	0	0	0	0	0	0	0	0	0	0	0	0	0	0	0
hsa-miR-1245	0	0	0	0	0	0	0	0	0	0	0	0	0	0	0	0	0	0	0	0	0	0	0	0	0	0	0	0	0	0	0	0	0	0	0	0	0	0	0	0	0	0	0	0	0	0	0	0	0
hsa-miR-1246	10.4625022725973	13.7201373563542	11.951284714967	9.81858217748086	10.8081597728684	9.76155123244448	10.4948555844912	12.3179778224071	10.6110247973074	10.2585660338899	10.0347989625773	12.4943556035328	11.4696418172395	9.71596199025514	10.8025163651212	10.6679985356725	8.79116288855502	13.6082548219779	8.82972273508606	10.9985904297453	10.3815429511846	11.8193807908646	9.94104760634058	12.1481587729379	12.0052736565639	12.111787735801	9.95128471496697	13.2027360432502	12.4921035424792	8.61102479730735	11.1503819688178	9.40726776424473	11.3874788658424	10.3966047811819	10.0140204703149	10.6821167649501	10.1522848423066	10.2609195336629	13.6545241526766	9.9915218460757	10.2021238238305	7.22881869049588	10.4563544151083	10.427312844135	10.9322147519684	8.01680828768655	10.0416591516372	10.8320988460391	13.3839742326079
hsa-miR-1247	0	0	0	0	0	0	0	0	0	0	0	0	0	0	0	0	0	0	6.8073549220576	0	0	0	0	0	0	0	0	0	0	0	0	0	0	0	0	0	0	0	0	0	0	0	0	0	0	0	0	0	0
hsa-miR-1248	0	0	0	0	0	0	0	0	4	0	0	0	0	0	0	0	0	0	0	0	0	0	0	0	0	0	0	0	0	0	0	0	0	0	0	0	0	0	0	0	0	0	0	0	0	0	0	0	0
hsa-miR-1250	0	0	0	0	0	0	0	0	0	0	0	0	0	0	0	0	0	0	0	0	0	0	0	0	0	0	0	0	0	0	0	0	0	0	0	0	0	0	0	0	0	0	0	0	0	0	0	0	0
hsa-miR-1251	0	0	0	0	0	0	0	3.16992500144231	0	0	0	0	0	0	0	0	0	0	0	0	0	0	0	0	0	0	0	0	0	0	0	0	0	0	0	0	0	0	0	0	0	0	0	0	0	0	0	0	0
hsa-miR-1252	0	0	0	0	0	0	0	0	0	0	0	0	0	0	0	0	0	0	0	0	0	0	0	0	0	0	0	0	0	0	0	0	0	0	0	0	0	0	0	0	0	0	0	0	0	0	0	0	0
hsa-miR-1253	0	0	0	0	0	7.84549005094437	6.14974711950468	9	7.17990909001493	0	0	4.39231742277876	5.4594316186373	2.58496250072116	7.82017896241519	7.57742882803575	4.39231742277876	9.89935692292311	0	7.36632221424582	5.4262647547021	5.7279204545632	5.08746284125034	9.43045255166553	0	0	0	0	0	3.32192809488736	6.04439411935845	7.76155123244448	0	0	6.96578428466209	6.18982455888002	6.97727992349992	7.08746284125034	12.5495440383016	7.90086680798075	6.4757334309664	0	5.12928301694497	6.02236781302845	9.33762190199251	5.35755200461808	4.4594316186373	8.45121111183233	9.1006623390052
hsa-miR-1254	0	0	0	0	0	0	0	4.16992500144231	4.52356195605701	0	0	1.58496250072116	0	0	0	0	0	0	3.8073549220576	0	0	0	0	0	0	0	0	0	0	0	0	0	0	0	0	0	0	0	0	0	0	0	0	0	0	0	0	0	0
hsa-miR-1255a	0	0	0	0	0	0	0	3	0	0	0	0	0	0	0	0	0	0	0	0	0	0	0	0	0	0	0	0	0	0	0	0	0	0	0	0	0	0	0	0	0	0	0	0	0	0	0	0	0
hsa-miR-1256	0	0	0	0	0	0	0	0	0	0	0	0	0	0	0	0	0	0	0	0	0	0	0	0	0	0	0	0	0	0	0	0	0	0	0	0	0	0	0	0	0	0	0	0	0	0	0	0	0
hsa-miR-1257	0	0	0	0	0	0	0	0	0	0	0	0	0	0	0	0	0	0	0	0	0	0	0	0	0	0	0	0	0	0	0	0	0	0	0	0	0	0	0	0	0	0	0	0	0	0	0	0	0
hsa-miR-1258	0	0	0	0	0	0	0	0	0	0	0	0	0	0	0	0	0	0	0	0	0	0	0	0	0	0	0	0	0	0	0	0	0	0	0	0	0	0	0	0	0	0	0	0	0	0	0	0	0
hsa-miR-1259	0	0	0	0	0	0	0	0	0	0	0	0	0	0	0	0	0	0	0	0	0	0	0	0	0	0	0	0	0	0	0	0	0	0	0	0	0	0	0	0	0	0	0	0	0	0	0	0	0
hsa-miR-1260	16.3134853701705	13.2369111114446	14.5511074140668	16.0523133152087	15.1421070573025	14.8414169258553	15.7125538680204	15.278522055782	15.0015841220853	13.9477282448751	14.8266477883228	13.064911136699	15.0285967770671	13.8960485298971	14.8087631164504	15.4230830734879	15.1552135304718	14.9575555338619	14.4895344060617	15.0700790050579	14.0100035212952	14.7959381784476	13.9833499276765	15.699762212028	16.7500526849444	17.7648068131036	14.9687567788519	16.2360515746828	16.8521637176051	16.3585138471497	15.7220336891226	16.164474870331	16.2124393875825	16.0158723560465	15.3815429511846	15.7351857833989	15.6011614135134	15.6768661469688	17.4968459773289	15.753321227945	15.6376720518678	14.1750816748283	15.7501573930925	15.9931152996792	15.9638217869033	13.9183042336999	15.6803045752156	15.8093159598304	16.8369995736135
hsa-miR-1261	0	0	0	0	0	4.64385618977472	0	7.19967234483636	4.64385618977472	0	0	0	0	0	4.52356195605701	3	0	8.64745842645492	0	5.16992500144231	0	0	0	7.19967234483636	0	0	0	0	0	0	0	0	0	0	0	0	0	0	9.60547951806167	0	0	0	0	0	0	0	0	0	0
hsa-miR-1262	0	0	0	0	0	0	0	0	0	0	0	0	0	0	0	0	0	0	0	0	0	0	0	0	0	0	0	0	0	0	0	0	0	0	0	0	0	0	0	0	0	0	0	0	0	0	0	0	0
hsa-miR-1263	0	0	0	0	0	0	0	0	0	0	0	1.58496250072116	0	0	0	0	0	5	0	0	0	0	0	0	0	0	0	0	0	0	0	0	0	0	0	0	0	0	0	0	0	0	0	0	0	0	0	0	0
hsa-miR-1266	0	0	0	0	0	0	0	0	2	0	0	2.32192809488736	0	0	0	0	0	0	2	0	0	0	0	0	0	0	0	0	0	0	0	0	0	2.8073549220576	0	0	0	0	0	0	0	0	0	0	0	0	0	0	0
hsa-miR-1268	0	0	0	0	0	0	2	3.8073549220576	2	0	0	0	0	0	0	0	0	0	0	0	0	0	0	0	0	0	0	0	0	0	0	0	0	0	0	0	0	0	2	0	0	0	0	0	0	0	0	0	0
hsa-miR-1269	0	0	0	0	0	0	0	0	0	0	0	0	0	0	0	0	0	0	0	0	0	0	0	0	0	0	0	0	0	0	0	0	0	0	0	0	0	0	0	0	0	0	0	0	0	0	0	0	0
hsa-miR-1271	0	0	0	0	0	0	0	0	0	0	0	0	0	0	0	0	0	0	0	0	0	0	0	0	0	0	0	0	0	0	0	0	0	0	0	0	0	0	0	0	0	0	0	0	0	0	0	0	0
hsa-miR-1272	0	0	0	0	0	0	0	0	0	0	0	0	0	0	0	0	0	0	0	0	0	0	0	0	0	0	0	0	0	0	0	0	0	0	0	0	0	0	0	0	0	0	0	0	0	0	0	0	0
hsa-miR-1274a	14.0634793483976	11.7202442582876	12.2390017577656	13.6922885700074	14.9731143595509	13.1112987142583	13.9272224027246	13.4263958075287	13.3948645781844	12.2891543537234	12.5703301010308	11.4923539451599	14.5699149284535	11.7279204545632	12.8972782474113	13.546653347655	13.7853502906706	13.0990189910192	13.4622466342444	13.3200953848611	11.8419573990995	13.2581243249389	11.6397928932793	14.025831668332	14.3181190899755	15.2562086885274	12.4186432493759	13.9528322316434	15.1232322809364	13.4343676016689	13.1195896207411	13.5620038636516	14.2799007158028	13.4363211497547	12.9448950396779	13.2327207079649	13.8357543670165	13.8536019639526	15.2819662387259	13.1153688378202	13.8512610344294	11.6947931549999	14.9931595371661	14.8920684175647	13.481168745299	11.7883105037009	13.1357092861044	13.3801904667498	14.403211792107
hsa-miR-1274b	16.1721344705244	14.0621304836553	14.6178117976179	15.4204866128258	15.3487281542311	14.0059753565004	14.0549434165733	13.7956338445068	13.4605838799017	14.3045652285568	14.5352146149369	13.3958018713897	13.9374657789544	13.3564519702218	14.3739526553702	14.9794251953315	14.554888582641	13.5429109459691	13.5372184005386	14.1731305573839	13.4444972871038	14.7430461762267	13.0664256006356	15.5418831054422	16.0830013969971	17.1138235432126	14.1029598859101	14.7446761917538	15.739543304889	15.1820451218271	14.7821279899469	15.3179778224071	15.2996015571047	14.9276853837115	14.2673719312653	14.5473765634981	15.187931942328	14.3139458707092	16.9255196701332	14.7160155971308	14.6399624259818	12.959096342282	14.9966500191759	14.9553320582774	15.1187788901545	13.2519261574964	14.8007988106836	15.2525176077623	15.8365928421327
hsa-miR-1275	0	0	0	0	0	0	3.32192809488736	0	3.32192809488736	0	0	3.58496250072116	0	0	0	0	3.16992500144231	0	0	4.39231742277876	2	0	0	0	0	0	0	0	0	0	0	0	0	0	0	0	0	0	0	0	0	0	0	0	0	0	0	0	0
hsa-miR-1276	0	0	0	0	0	0	0	0	0	0	0	0	0	0	0	0	0	0	0	0	0	0	0	0	0	0	0	0	0	0	0	0	0	0	0	0	0	0	0	0	0	0	0	0	0	0	0	0	0
hsa-miR-1277	0	0	0	0	0	0	0	0	0	0	0	0	0	0	0	0	0	0	0	0	0	0	0	0	0	0	0	0	0	0	0	0	0	0	0	0	0	0	0	0	0	0	0	0	0	0	0	0	0
hsa-miR-1278	0	0	0	0	0	0	0	0	0	0	0	0	0	0	0	0	0	0	0	0	0	0	0	0	0	0	0	0	0	0	0	0	0	0	0	0	0	0	0	0	0	0	0	0	0	0	0	0	0
hsa-miR-1279	0	0	0	0	0	3.16992500144231	0	4.64385618977472	0	3.58496250072116	0	3.58496250072116	0	0	0	0	0	8.91288933622996	0	4.8073549220576	0	0	0	7.8703647195834	0	0	0	0	0	0	0	0	0	0	0	0	0	0	8.34429590791582	0	0	0	0	0	0	0	0	0	0
hsa-miR-1280	0	0	0	0	0	0	0	0	0	0	0	0	0	0	0	0	0	0	0	0	0	0	0	0	0	0	0	0	0	0	0	0	0	0	0	0	0	0	0	0	0	0	0	0	0	0	0	0	0
hsa-miR-1281	0	0	0	0	0	0	0	3.4594316186373	0	0	0	0	0	0	0	0	0	0	0	0	0	0	0	0	0	0	0	0	0	0	0	0	0	0	0	0	0	0	0	0	0	0	0	0	0	0	0	0	0
hsa-miR-1282	0	0	0	0	0	0	0	0	0	0	0	0	0	0	0	0	0	0	0	0	0	0	0	0	0	0	0	0	0	0	0	0	0	0	0	0	0	0	7.94836723158468	0	0	0	0	0	0	0	0	0	0
hsa-miR-1283	0	0	0	0	0	0	0	0	0	0	0	0	0	0	0	0	0	0	0	0	0	0	0	0	0	0	0	0	0	0	0	0	0	0	0	0	0	0	0	0	0	0	0	0	0	0	0	0	0
hsa-miR-1284	0	0	0	0	0	0	0	0	0	0	0	0	0	0	0	0	0	0	0	0	0	0	0	0	0	0	0	0	0	0	0	0	0	0	0	0	0	0	0	0	0	0	0	0	0	0	0	0	0
hsa-miR-1285	0	0	0	0	0	2	0	6.2667865406949	4.32192809488736	0	0	4.24792751344359	0	0	0	0	0	7.19967234483636	0	5.28540221886225	0	0	0	6.2667865406949	0	0	0	0	0	0	0	0	0	0	0	0	0	0	0	0	0	0	0	0	0	0	0	0	0
hsa-miR-1286	0	0	0	0	0	0	0	0	0	0	0	4	0	0	0	0	0	0	0	0	0	0	0	0	0	0	0	0	0	0	0	0	0	0	0	0	0	0	0	0	0	0	0	0	0	0	0	0	0
hsa-miR-1287	0	0	0	0	0	0	0	0	0	0	0	2.32192809488736	0	0	0	0	0	0	0	0	0	0	0	0	0	0	0	0	0	0	0	0	0	0	0	0	0	0	0	0	0	0	0	0	0	0	0	0	0
hsa-miR-1288	0	0	0	0	0	0	0	0	0	0	0	0	0	0	0	0	0	0	0	0	0	0	0	0	0	0	0	0	0	0	0	0	0	0	0	0	0	0	0	0	0	0	0	0	0	0	0	0	0
hsa-miR-1289	0	0	0	0	0	0	0	0	0	0	0	0	0	0	0	0	0	0	0	0	0	0	0	0	0	0	0	0	0	0	0	0	0	0	0	0	0	0	0	0	0	0	0	0	0	0	0	0	0
hsa-miR-1290	0	6.64385618977472	0	0	0	0	0	5.7279204545632	3.32192809488736	5.4262647547021	0	3.4594316186373	0	3.32192809488736	0	5.97727992349992	0	0	0	0	0	6.16992500144231	3.90689059560852	6.06608919045777	0	0	0	0	0	0	5.90689059560852	0	0	0	0	0	0	4	8.87344411251538	0	0	0	0	0	0	0	0	0	5.85798099512757
hsa-miR-1291	0	0	0	0	0	0	0	4.52356195605701	0	0	0	1.58496250072116	0	0	0	0	0	0	0	0	0	0	0	0	0	0	0	0	0	0	0	0	0	0	0	0	0	0	0	0	0	0	0	0	0	0	0	0	0
hsa-miR-1292	0	0	0	0	0	0	0	0	0	0	0	0	0	0	0	0	0	0	0	0	0	0	0	0	0	0	0	0	0	0	0	0	0	0	0	0	0	0	0	0	0	0	0	0	0	0	0	0	0
hsa-miR-1293	0	0	0	0	0	0	0	0	0	0	0	0	0	0	0	0	0	0	0	0	0	0	0	0	0	0	0	0	0	0	0	0	0	0	0	0	0	0	0	0	0	0	0	0	0	0	0	0	0
hsa-miR-1294	0	0	0	0	0	0	0	0	0	0	0	0	0	0	0	0	0	0	0	0	0	0	0	0	0	0	0	0	0	0	0	0	0	0	0	0	0	0	0	0	0	0	0	0	0	0	0	0	0
hsa-miR-1296	0	0	0	0	0	0	0	0	0	0	0	0	0	0	0	0	0	0	0	0	0	0	0	0	0	0	0	0	0	0	0	0	0	0	0	0	0	0	0	0	0	0	0	0	0	0	0	0	0
hsa-miR-1297	0	5.75488750216347	5.12928301694497	0	7.01122725542325	2	3.4594316186373	5.32192809488736	4.64385618977472	7.13955135239879	6.33985000288462	6.32192809488736	0	0	0	0	2.58496250072116	5.78135971352466	4.85798099512757	0	0	0	3.4594316186373	7.35755200461808	0	0	0	0	0	0	0	0	0	0	0	0	0	0	8.43879185257826	0	0	0	0	0	0	0	0	0	0
hsa-miR-1298	0	0	0	0	0	0	0	0	0	0	0	0	0	0	0	0	0	0	0	0	0	0	0	0	0	0	0	0	0	0	0	0	0	0	0	0	0	0	0	0	0	0	0	0	0	0	0	0	0
hsa-miR-1299	0	9.00562454919388	6.56985560833095	0	0	0	3	5.16992500144231	6.7279204545632	0	0	0	0	0	4.24792751344359	0	0	3.16992500144231	0	0	0	0	0	4.39231742277876	0	0	0	0	6.89481776330794	0	0	0	0	0	0	6.18982455888002	0	0	8.97154355395077	0	0	0	0	0	5.70043971814109	1	0	0	6.5077946401987
hsa-miR-1301	0	0	0	0	0	0	0	0	2.58496250072116	0	0	0	0	0	0	0	0	0	0	0	0	0	0	0	0	0	0	0	0	0	0	0	0	0	0	0	0	0	0	0	0	0	0	0	0	0	0	0	0
hsa-miR-1302	0	0	0	0	0	0	0	0	0	0	0	0	0	0	0	0	0	0	0	0	0	0	0	0	0	0	0	0	0	0	0	0	0	0	0	0	0	0	0	0	0	0	0	0	0	0	0	0	0
hsa-miR-1303	0	0	0	0	0	0	0	3.4594316186373	0	0	0	0	0	0	0	0	0	0	0	0	0	0	0	0	0	0	0	0	0	0	0	0	0	0	0	0	0	0	0	0	0	0	0	0	0	0	0	0	0
hsa-miR-1305	0	9.37721053038855	7.34872815423108	5.12928301694497	0	5.04439411935845	5.4262647547021	7.16992500144231	6.85798099512757	6.12928301694497	0	5.85798099512757	1	3.16992500144231	6.62935662007961	6.16992500144231	3.70043971814109	9.10590850857116	5.95419631038687	4.52356195605701	3.16992500144231	6.52356195605701	4.58496250072116	8.37068740680722	5.6724253419715	0	0	0	6.8703647195834	0	0	0	0	5.64385618977472	0	2.32192809488736	0	5.8073549220576	11.0341111460966	0	4.95419631038687	0	0	0	7.09803208296053	3	0	5.6724253419715	7.55458885167764
hsa-miR-1306	0	0	0	0	0	0	0	0	0	0	0	0	0	0	0	0	0	0	0	0	0	0	0	0	0	0	0	0	0	0	0	0	0	0	0	0	0	0	0	0	0	0	0	0	0	0	0	0	0
hsa-miR-1307	0	0	0	0	0	0	0	0	0	0	0	0	0	0	0	0	0	0	0	0	0	0	0	0	0	0	0	0	0	0	0	0	0	0	0	0	0	0	0	0	0	0	0	0	0	0	0	0	0
hsa-miR-1308	12.1414685553931	10.0967151544885	9.47370574961942	10.0620461377205	11.4314976042581	10.0375469539622	11.3548003443506	10.4157417682901	10.429406741514	10.4512111118323	9.92481250360578	9.4797802640291	10.6036263449862	9.16992500144231	9.42836017270429	11.3066313617125	9.45532722030456	10.7927902943011	8.78135971352466	10.6456584324087	8.36194377373524	11.1598713367784	10.4928546201747	10.6238814900135	11.2149261879424	13.0114019898801	10.635718120331	11.2324209271761	11.8692082505508	9.89481776330794	11.891403996665	9.46964181723952	11.1916761463524	10.3815429511846	10.4726908392428	10.8826430493618	10.4210128557792	11.3701424794954	11.6257088430645	10.3353903546939	10.1072170755914	6.98868468677217	11.1000052244227	12.1296050111525	10.4542992936199	6.76818432477693	11.0593444608244	10.4387918525783	10.9758479680068
hsa-miR-1321	0	0	0	0	0	0	0	0	0	0	0	0	0	0	0	0	0	0	0	0	0	0	0	0	0	0	0	0	0	0	0	0	0	0	0	0	0	0	0	0	0	0	0	0	0	0	0	0	0
hsa-miR-1322	0	0	0	0	0	0	0	0	0	0	0	0	0	0	0	0	0	0	0	0	0	0	0	0	0	0	0	0	0	0	0	0	0	0	0	0	0	0	0	0	0	0	0	0	0	0	0	0	0
hsa-miR-1323	0	0	0	0	0	0	0	0	0	0	0	0	0	0	0	0	0	0	0	0	0	0	0	0	0	0	0	0	0	0	0	0	0	0	0	0	0	0	0	0	0	0	0	0	0	0	0	0	0
hsa-miR-1469	0	0	0	0	0	0	0	0	0	0	0	0	0	0	0	0	0	0	0	0	0	0	0	0	0	0	0	0	0	0	0	0	0	0	0	0	0	0	0	0	0	0	0	0	0	0	0	0	0
hsa-miR-1470	0	0	0	0	0	0	0	0	0	0	0	0	0	0	0	0	0	0	0	0	0	0	0	0	0	0	0	0	0	0	0	0	0	0	0	0	0	0	0	0	0	0	0	0	0	0	0	0	0
hsa-miR-1537	0	5.58496250072116	0	0	0	0	0	5.58496250072116	4.70043971814109	3.4594316186373	0	4.58496250072116	0	0	1	0	3.16992500144231	8.27146302790437	1.58496250072116	5.52356195605701	0	0	3.4594316186373	7.05528243550119	0	0	0	5.85798099512757	0	0	1.58496250072116	0	2.58496250072116	0	5.04439411935845	0	0	6.22881869049588	9.31061278165953	4.4594316186373	0	2.32192809488736	3.16992500144231	0	4.64385618977472	5.08746284125034	0	0	0
hsa-miR-1538	0	0	0	0	0	0	0	0	0	0	0	0	0	0	0	0	0	0	0	0	0	0	0	0	0	0	0	0	0	0	0	0	0	0	0	0	0	0	0	0	0	0	0	0	0	0	0	0	0
hsa-miR-1539	0	0	0	0	0	0	0	0	0	0	0	0	0	0	0	0	0	0	0	0	0	0	0	0	0	0	0	0	0	0	0	0	0	0	0	0	0	0	0	0	0	0	0	0	0	0	0	0	0
hsa-miR-1825	0	0	0	0	0	0	0	0	0	0	0	3	0	0	0	0	0	0	4.08746284125034	0	0	0	0	0	0	0	0	0	0	0	0	0	0	0	0	0	0	0	0	0	0	0	0	0	0	0	0	0	0
hsa-miR-1827	0	0	0	0	0	0	0	0	0	0	0	0	0	0	0	0	0	0	0	0	0	0	0	0	0	0	0	0	0	0	0	0	0	0	0	0	0	0	0	0	0	0	0	0	0	0	0	0	0
hsa-miR-1908	0	0	0	0	0	0	0	2.58496250072116	0	0	0	0	0	0	0	0	0	0	0	0	0	0	0	0	0	0	0	0	0	0	0	0	0	0	0	0	0	0	0	0	0	0	0	0	0	0	0	0	0
hsa-miR-1909	0	0	0	0	0	0	0	0	0	0	0	0	0	0	0	0	0	0	0	0	0	0	0	0	0	0	0	0	0	0	0	0	0	0	0	0	0	0	0	0	0	0	0	0	0	0	0	0	0
hsa-miR-1910	0	0	0	0	0	0	0	1	0	0	0	0	0	0	0	0	0	0	0	0	0	0	0	0	0	0	0	0	0	0	0	0	0	0	0	0	0	0	0	0	0	0	0	0	0	0	0	0	0
hsa-miR-1911	0	0	0	0	0	0	0	0	0	0	0	0	0	0	0	0	0	0	0	0	0	0	0	0	0	0	0	0	0	0	0	0	0	0	0	0	0	0	0	0	0	0	0	0	0	0	0	0	0
hsa-miR-1912	0	0	0	0	0	0	0	2.58496250072116	4.08746284125034	0	0	2.8073549220576	0	0	0	0	3	0	0	0	0	0	5.24792751344359	0	0	0	0	0	0	0	0	0	0	0	0	0	0	0	0	0	0	0	0	0	0	0	0	0	0
hsa-miR-1913	0	0	0	0	0	0	0	0	0	0	0	0	0	0	0	0	0	0	1.58496250072116	0	0	0	0	0	0	0	0	0	0	0	0	0	0	0	0	0	0	0	0	0	0	0	0	0	0	0	0	0	0
hsa-miR-1914	0	0	0	0	0	0	0	0	0	0	0	0	0	0	0	0	0	0	0	0	0	0	0	0	0	0	0	0	0	0	0	0	0	0	0	0	0	0	0	0	0	0	0	0	0	0	0	0	0
hsa-miR-1915	0	3.58496250072116	0	0	0	0	0	0	0	0	0	1.58496250072116	0	0	0	0	0	0	0	0	0	0	0	0	0	0	0	0	0	0	0	0	0	0	0	0	0	0	0	0	0	0	0	0	0	0	0	0	0
hsa-miR-1973	0	0	0	0	0	3.58496250072116	4.85798099512757	5.90689059560852	4.70043971814109	4.58496250072116	5.12928301694497	0	0	0	0	6.18982455888002	0	0	0	5.20945336562895	0	4.85798099512757	5.20945336562895	0	0	0	0	0	0	0	6.6724253419715	0	0	0	0	0	0	5.88264304936184	0	0	0	0	0	0	0	0	0	0	0
hsa-miR-1974	0	4	0	0	0	5.28540221886225	5.08746284125034	6.98868468677217	2.58496250072116	4.52356195605701	0	8.02790599656988	6.5077946401987	0	0	6.79441586635011	7.24792751344359	10.7739633684336	6.4093909361377	6.39231742277876	3	4.85798099512757	5.39231742277876	7.45121111183233	0	0	0	5.04439411935845	7.33985000288462	6.06608919045777	8.35314682549808	0	0	6.90689059560852	0	0	0	5.70043971814109	0	0	0	0	6.35755200461808	4.16992500144231	7.11894107272351	2	7.31288295528436	7.33985000288462	6.84549005094437
hsa-miR-1975	10.1279943209764	7.24792751344359	8.29001884693262	10.7287708495427	9.17990909001493	8.56985560833095	8.69696752623429	7.85798099512757	8.33985000288462	8.96866679319521	9.71424551766612	9.94836723158468	7.13955135239879	7.77478705960117	9.43671154213721	9.23840473932508	7.90689059560852	8.94544383637791	5.85798099512757	10.0967151544885	7.98868468677217	8.45532722030456	8.31288295528435	9.77807712953536	9.2336196767597	9.07414146275251	4.70043971814109	8.51963625284321	10.1885888457073	9.868822554775	10.0741414627525	11.0960562391809	5.61470984411521	8.97441458980553	9.46147944728616	9.2240016741981	11.2720465243899	10.2620948453702	9.38370429247405	9.83920378809694	9.16490692667569	4.32192809488736	10.2324209271761	8.43462822763673	9.58496250072116	7.45121111183233	9.86418614465428	8.70043971814109	10.2203783276952
hsa-miR-1976	0	0	0	0	0	0	0	0	0	0	0	0	0	0	0	0	0	0	0	0	0	0	0	0	0	0	0	0	0	0	0	0	0	0	0	0	0	0	0	0	0	0	0	0	0	0	0	0	0
hsa-miR-1977	0	0	0	0	0	0	0	4.64385618977472	0	0	3.4594316186373	0	0	0	0	0	0	0	0	0	0	0	3.58496250072116	0	0	0	0	0	0	0	0	0	0	0	0	0	0	0	0	0	0	0	0	0	0	0	0	0	0
hsa-miR-1978	0	0	0	0	0	0	0	5.12928301694497	0	0	0	0	0	0	0	5.20945336562895	0	0	0	0	0	3.4594316186373	4.52356195605701	0	0	0	0	0	0	0	5.32192809488736	0	0	0	0	0	0	6.3037807481771	0	0	0	0	0	0	0	0	0	0	0
hsa-miR-1979	8.60362634498619	6.83289001416474	9.50382573799575	10.1861142395416	10.3219280948874	9.06877827798541	8.73809225962049	9.2045711442492	8.57364718749332	7.83920378809694	8.07146236255662	9.55650605467193	7.61470984411521	6.39231742277876	8.27146302790437	8.1548181090521	8.48784003382305	0	4.24792751344359	9.6582114827518	7.22881869049588	8.20945336562895	7.4594316186373	10.1799090900149	7.29462074889163	0	3.58496250072116	8.32192809488736	10.0512089409148	8.93957921431469	10.7862696276485	6.08746284125034	9.33315535031062	8.34429590791582	7.70735913208088	7.22881869049588	9.40726776424473	9.81538329581354	0	10.0525680508042	8.81057163474115	2.32192809488736	10.3398500028846	8.38370429247405	9.03066713624694	6.59991284218713	7.43462822763672	7.78790255939143	8.38801728534514
hsa-miR-2052	0	0	0	0	0	0	0	0	0	0	0	0	0	0	0	0	0	0	0	0	0	0	0	0	0	0	0	0	0	0	0	0	0	0	0	0	0	0	0	0	0	0	0	0	0	0	0	0	0
hsa-miR-2053	0	0	0	0	0	0	0	0	0	0	0	0	0	0	0	0	0	0	0	0	0	0	0	0	0	0	0	0	0	0	0	0	0	0	0	0	0	0	0	0	0	0	0	0	0	0	0	0	0
hsa-miR-2054	0	0	0	0	0	0	0	0	0	0	0	3.58496250072116	0	0	0	0	0	0	0	0	0	0	0	0	0	0	0	0	0	0	0	0	0	0	0	0	0	0	0	0	0	0	0	0	0	0	0	0	0
hsa-miR-2110	0	0	0	0	0	0	0	0	0	0	0	0	0	0	0	0	0	0	0	0	0	0	0	0	0	0	0	0	0	0	0	0	0	0	0	0	0	0	0	0	0	0	0	0	0	0	0	0	0
hsa-miR-2113	0	0	0	0	0	0	0	0	0	0	0	0	0	0	0	0	0	0	0	0	0	0	0	0	0	0	0	0	0	0	0	0	0	0	0	0	0	0	0	0	0	0	0	0	0	0	0	0	0
hsa-miR-2114	0	0	0	0	0	0	0	0	0	0	0	0	0	0	0	0	0	0	0	0	0	0	0	0	0	0	0	0	0	0	0	0	0	0	0	0	0	0	0	0	0	0	0	0	0	0	0	0	0
hsa-miR-2115	0	0	0	0	0	0	0	0	0	0	0	0	0	0	0	0	0	0	0	0	0	0	0	0	0	0	0	0	0	0	0	0	0	0	0	0	0	0	0	0	0	0	0	0	0	0	0	0	0
hsa-miR-2116	0	6.91886323727459	0	0	0	0	0	0	3.32192809488736	0	0	0	0	0	0	0	0	0	0	0	0	0	0	0	0	0	0	0	0	0	0	0	0	0	0	0	0	0	0	0	0	0	0	0	0	0	0	0	0
hsa-miR-2117	0	0	0	0	0	4.85798099512757	4	6.55458885167764	5.83289001416474	0	0	2	0	0	3.16992500144231	4.90689059560852	0	4.39231742277876	0	0	0	5.4594316186373	4.16992500144231	6.97727992349992	0	0	0	0	0	0	0	0	0	0	0	0	0	0	9.03342300153745	0	0	0	0	0	0	0	0	0	0
hsa-miR-2276	0	0	0	0	0	0	0	0	0	0	0	0	0	0	0	0	0	0	0	0	0	0	0	0	0	0	0	0	0	0	0	0	0	0	0	0	0	0	0	0	0	0	0	0	0	0	0	0	0
hsa-miR-2277	0	0	0	0	0	0	0	0	0	0	0	0	0	0	0	0	0	0	0	0	0	0	0	0	0	0	0	0	0	0	0	0	0	0	0	0	0	0	0	0	0	0	0	0	0	0	0	0	0
hsa-miR-2278	0	0	0	0	0	0	0	0	0	0	0	0	0	0	0	0	0	0	0	0	0	0	0	0	0	0	0	0	0	0	0	0	0	0	0	0	0	0	0	0	0	0	0	0	0	0	0	0	0
bkv-miR-B1-3p+jcv-miR-J1-3p	0	0	0	0	0	0	0	0	0	0	0	0	0	0	0	0	0	0	0	0	0	0	0	0	0	0	0	0	0	0	0	0	0	0	0	0	0	0	0	0	0	0	0	0	0	0	0	0	0
bkv-miR-B1-5p	0	0	0	0	0	0	0	0	0	0	0	0	0	0	0	0	0	0	0	0	0	0	0	0	0	0	0	0	0	0	0	0	0	0	0	0	0	0	0	0	0	0	0	0	0	0	0	0	0
ebv-miR-BART1-3p	0	0	0	0	0	0	0	0	0	0	0	0	0	0	0	0	0	0	0	0	0	0	0	0	0	0	0	0	0	0	0	0	0	0	0	0	0	0	0	0	0	0	0	0	0	0	0	0	0
ebv-miR-BART1-5p	0	0	0	0	0	0	0	0	0	0	0	0	0	0	0	0	0	0	0	0	0	0	0	0	0	0	0	0	0	0	0	0	0	0	0	0	0	0	0	0	0	0	0	0	0	0	0	0	0
ebv-miR-BART2-3p	0	0	0	0	0	0	0	0	3.16992500144231	0	0	0	0	0	0	0	0	0	0	0	0	0	0	0	0	0	0	0	0	0	0	0	0	0	0	0	0	0	0	0	0	0	0	0	0	0	0	0	0
ebv-miR-BART2-5p	0	0	0	0	0	0	0	0	0	0	0	0	0	0	0	0	0	0	0	0	0	0	0	0	0	0	0	0	0	0	0	0	0	0	0	0	0	0	0	0	0	0	0	0	0	0	0	0	0
ebv-miR-BART3	0	0	0	0	0	0	0	0	0	0	0	0	0	0	0	0	0	0	0	0	0	0	0	0	0	0	0	0	0	0	0	0	0	0	0	0	0	0	0	0	0	0	0	0	0	0	0	0	0
ebv-miR-BART4	0	0	0	0	0	0	0	0	0	0	0	0	0	0	0	0	0	0	0	0	0	0	0	0	0	0	0	0	0	0	0	0	0	0	0	0	0	0	0	0	0	0	0	0	0	0	0	0	0
ebv-miR-BART5	0	0	0	0	0	0	1.58496250072116	5.24792751344359	0	1.58496250072116	0	4.52356195605701	0	0	0	0	0	5.4594316186373	0	0	0	0	0	0	0	0	0	0	0	0	0	0	0	0	0	0	0	0	0	0	0	0	0	0	0	0	0	0	0
ebv-miR-BART6-3p	0	0	0	0	0	0	0	0	0	0	0	2.8073549220576	0	0	0	0	0	5	0	3.70043971814109	0	0	0	0	0	0	0	0	0	0	0	0	0	0	0	0	0	0	0	0	0	0	0	0	0	0	0	0	0
ebv-miR-BART6-5p	0	1.58496250072116	0	0	0	0	3	5.55458885167764	4.52356195605701	6	0	5.04439411935845	0	0	0	0	3.70043971814109	8.64745842645492	5.95419631038687	5.4594316186373	3.32192809488736	0	3.4594316186373	5.61470984411521	0	0	0	0	0	0	0	0	0	0	0	0	0	5.12928301694497	0	0	0	0	0	0	0	0	0	0	0
ebv-miR-BART7	0	4.4594316186373	0	0	0	2	0	7.02236781302845	5.49185309632967	0	0	0	0	0	3.8073549220576	2.32192809488736	0	5.4594316186373	0	0	0	0	0	5.12928301694497	0	0	0	0	0	0	0	0	0	0	0	0	0	0	0	0	0	0	0	0	0	0	0	0	0
ebv-miR-BART8	0	2.58496250072116	0	0	0	0	0	0	0	0	0	0	0	0	0	0	0	0	0	0	0	0	0	0	0	0	0	0	0	0	0	0	0	0	0	0	0	0	0	0	0	0	0	0	0	0	0	0	0
ebv-miR-BART9	0	0	0	0	0	0	0	0	0	0	0	5.52356195605701	0	0	0	0	0	0	0	0	0	0	5.78135971352466	0	0	0	0	0	0	0	0	0	0	0	0	0	0	0	0	0	0	0	0	0	0	0	0	0	0
ebv-miR-BART10	0	6.8703647195834	0	2.32192809488736	4.8073549220576	7.2667865406949	6.32192809488736	8.26209484537018	7.56224242422107	4.70043971814109	7.4262647547021	3.70043971814109	0	4.24792751344359	7.27612440527424	7.03342300153745	4.75488750216347	8.98013957763916	4	5.35755200461808	4.32192809488736	5.16992500144231	1	9.03066713624694	0	0	0	0	0	0	0	7.37503943134692	0	2.58496250072116	0	4.16992500144231	4.70043971814109	6.75488750216347	11.0112272554233	4.08746284125034	0	0	0	0	6.68650052718322	3.70043971814109	0	0	8.10852445677817
ebv-miR-BART11-3p	0	0	0	0	0	0	0	0	0	0	0	0	0	0	0	0	0	0	0	0	0	0	0	0	0	0	0	0	0	0	0	0	0	0	0	0	0	0	0	0	0	0	0	0	0	0	0	0	0
ebv-miR-BART11-5p	0	0	0	0	0	0	0	0	0	0	0	0	0	0	0	0	0	0	0	0	0	0	0	0	0	0	0	0	0	0	0	0	0	0	0	0	0	0	0	0	0	0	0	0	0	0	0	0	0
ebv-miR-BART12	0	3.90689059560852	0	0	0	0	0	0	0	0	0	0	0	0	0	0	0	0	0	0	0	0	0	0	0	0	0	0	0	0	0	0	0	0	0	0	0	0	0	0	0	0	0	0	0	0	0	0	0
ebv-miR-BART13	0	0	0	0	0	0	0	0	0	0	0	0	0	0	0	0	0	0	0	0	0	0	0	0	0	0	0	0	0	0	0	0	0	0	0	0	0	0	0	0	0	0	0	0	0	0	0	0	0
ebv-miR-BART14	0	0	0	0	0	0	0	0	0	0	0	0	0	0	0	0	0	0	0	0	0	0	0	0	0	0	0	0	0	0	0	0	0	0	0	0	0	0	0	0	0	0	0	0	0	0	0	0	0
ebv-miR-BART15	0	0	0	0	0	0	0	0	0	0	0	0	0	0	0	0	0	0	0	0	0	0	0	0	0	0	0	0	0	0	0	0	0	0	0	0	0	0	0	0	0	0	0	0	0	0	0	0	0
ebv-miR-BART16	0	7.59991284218713	6.2667865406949	0	0	5.61470984411521	5.55458885167764	6.55458885167764	6.4757334309664	5.95419631038687	0	6.75488750216347	0	0	4.52356195605701	4.32192809488736	4.39231742277876	9.27612440527424	6.97727992349992	6.16992500144231	4.90689059560852	5.6724253419715	5.6724253419715	7.75488750216347	0	0	0	0	0	0	0	0	0	0	4.32192809488736	0	0	0	7.66533591718518	0	0	0	0	0	3.8073549220576	0	0	0	0
ebv-miR-BART17-3p	0	0	0	0	0	0	0	0	0	0	0	0	0	0	0	0	0	0	0	0	0	0	0	0	0	0	0	0	0	0	0	0	0	0	0	0	0	0	0	0	0	0	0	0	0	0	0	0	0
ebv-miR-BART17-5p	0	0	0	0	0	0	0	0	0	0	0	0	0	0	0	0	0	0	0	0	0	0	0	0	0	0	0	0	0	0	0	0	0	0	0	0	0	0	0	0	0	0	0	0	0	0	0	0	0
ebv-miR-BART18-3p	0	0	0	0	0	0	0	0	0	0	0	0	0	0	0	0	0	0	0	0	0	0	0	0	0	0	0	0	0	0	0	0	0	0	0	0	0	0	0	0	0	0	0	0	0	0	0	0	0
ebv-miR-BART18-5p	0	0	0	0	0	0	0	0	0	0	0	0	0	0	0	0	0	0	0	0	0	0	0	0	0	0	0	0	0	0	0	0	0	0	0	0	0	0	0	0	0	0	0	0	0	0	0	0	0
ebv-miR-BART19-3p	0	0	0	0	0	0	0	0	0	0	0	0	0	0	0	0	0	0	0	0	0	0	0	0	0	0	0	0	0	0	0	0	0	0	0	0	0	0	0	0	0	0	0	0	0	0	0	0	0
ebv-miR-BART19-5p	0	0	0	0	0	0	0	0	0	0	0	0	0	0	0	0	0	0	0	0	0	0	0	0	0	0	0	0	0	0	0	0	0	0	0	0	0	0	0	0	0	0	0	0	0	0	0	0	0
ebv-miR-BART20-3p	0	0	0	0	0	0	0	0	0	0	0	3.16992500144231	0	0	0	0	0	0	0	0	0	0	0	0	0	0	0	0	0	0	0	0	0	0	0	0	0	0	0	0	0	0	0	0	0	0	0	0	0
ebv-miR-BART20-5p	0	0	0	0	0	0	0	0	0	0	0	0	0	0	0	0	0	0	0	0	0	0	0	0	0	0	0	0	0	0	0	0	0	0	0	0	0	0	0	0	0	0	0	0	0	0	0	0	0
ebv-miR-BART21-3p	0	0	0	0	0	0	0	0	2.8073549220576	0	0	0	0	0	0	0	0	5	0	0	0	0	0	0	0	0	0	0	0	0	0	0	0	0	0	0	0	0	0	0	0	0	0	0	0	0	0	0	0
ebv-miR-BART21-5p	0	0	0	0	0	0	0	0	0	0	0	0	0	0	0	0	0	0	0	0	0	0	0	0	0	0	0	0	0	0	0	0	0	0	0	0	0	0	0	0	0	0	0	0	0	0	0	0	0
ebv-miR-BART22	0	0	0	0	0	0	0	0	0	0	0	0	0	0	0	0	0	0	0	0	0	0	0	0	0	0	0	0	0	0	0	0	0	0	0	0	0	0	0	0	0	0	0	0	0	0	0	0	0
ebv-miR-BHRF1-1	0	0	0	0	0	0	0	0	0	0	0	0	0	0	0	0	0	0	0	0	0	0	0	0	0	0	0	0	0	0	0	0	0	0	0	0	0	0	0	0	0	0	0	0	0	0	0	0	0
ebv-miR-BHRF1-2	0	0	0	0	0	0	0	0	0	0	0	0	0	0	0	0	0	0	0	0	0	0	0	0	0	0	0	0	0	0	0	0	0	0	0	0	0	0	0	0	0	0	0	0	0	0	0	0	0
ebv-miR-BHRF1-3	0	0	0	0	0	0	0	0	0	0	0	0	0	0	0	0	0	0	0	0	0	0	0	0	0	0	0	0	0	0	0	0	0	0	0	0	0	0	0	0	0	0	0	0	0	0	0	0	0
hcmv-miR-UL22A	0	10.2082343583398	9.09275714091985	0	3.16992500144231	0	3.4594316186373	4.16992500144231	5.61470984411521	5.78135971352466	0	5.39231742277876	0	0	5.04439411935845	0	0	5.4594316186373	0	0	0	0	0	6.55458885167764	8.61470984411521	0	0	0	6.52356195605701	0	0	0	0	2	0	4.8073549220576	0	3.58496250072116	6.96578428466209	0	0	0	0	0	4.64385618977472	0	0	0	7.93073733756289
hcmv-miR-UL36	0	0	0	0	0	0	0	0	0	0	0	0	0	0	0	0	0	0	0	0	0	0	0	0	0	0	0	0	0	0	0	0	0	0	0	0	0	0	0	0	0	0	0	0	0	0	0	0	0
hcmv-miR-UL70-3p	0	0	0	0	0	0	0	0	0	0	0	0	0	0	0	0	0	0	0	0	0	0	0	0	0	0	0	0	0	0	0	0	0	0	0	0	0	0	0	0	0	0	0	0	0	0	0	0	0
hcmv-miR-UL70-5p	0	0	0	0	0	0	0	0	0	0	0	0	0	0	0	0	0	0	0	0	0	0	0	0	0	0	0	0	0	0	0	0	0	0	0	0	0	0	0	0	0	0	0	0	0	0	0	0	0
hcmv-miR-UL112	0	0	0	0	0	0	4.32192809488736	4.95419631038687	4.85798099512757	4.85798099512757	0	1.58496250072116	0	0	0	0	0	5.4594316186373	0	2.58496250072116	0	0	0	0	0	0	0	0	0	0	0	0	0	0	0	0	0	0	0	0	0	0	0	0	0	0	0	0	0
hcmv-miR-UL148D	0	0	0	0	0	0	0	0	0	0	0	0	0	0	0	0	0	0	0	0	0	0	0	0	0	0	0	0	0	0	0	0	0	0	0	0	0	0	0	0	0	0	0	0	0	0	0	0	0
hcmv-miR-US4	0	0	0	0	0	0	0	0	0	0	0	0	0	0	0	0	0	0	0	0	0	0	0	0	0	0	0	0	0	0	0	0	0	0	0	0	0	0	0	0	0	0	0	0	0	0	0	0	0
hcmv-miR-US5-1	0	0	0	0	0	0	0	0	0	0	0	0	0	0	0	0	0	0	0	0	0	0	0	0	0	0	0	0	0	0	0	0	0	0	0	0	0	0	0	0	0	0	0	0	0	0	0	0	0
hcmv-miR-US5-2	0	5.70043971814109	0	0	0	3.32192809488736	4	4.70043971814109	5.39231742277876	5.24792751344359	0	5.7279204545632	0	0	1.58496250072116	3.32192809488736	0	8.4262647547021	4.4594316186373	4.39231742277876	0	3.70043971814109	5.08746284125034	6.5077946401987	0	0	0	0	0	0	0	0	0	0	0	0	0	2	7.94836723158468	0	0	0	0	0	0	0	0	0	0
hcmv-miR-US25-1	0	0	0	0	0	0	0	0	0	0	0	0	0	0	0	0	0	0	0	0	0	0	0	0	0	0	0	0	0	0	0	0	0	0	0	0	0	0	0	0	0	0	0	0	0	0	0	0	0
hcmv-miR-US25-2-3p	0	0	0	0	0	0	0	0	0	0	0	0	0	0	0	0	0	0	0	0	0	0	0	0	0	0	0	0	0	0	0	0	0	0	0	0	0	0	0	0	0	0	0	0	0	0	0	0	0
hcmv-miR-US25-2-5p	0	0	0	0	0	0	0	0	0	0	0	0	0	0	0	0	0	0	0	0	0	0	0	0	0	0	0	0	0	0	0	0	0	0	0	0	0	0	0	0	0	0	0	0	0	0	0	0	0
hcmv-miR-US33-3p	0	0	0	0	6.20945336562895	0	0	0	3.32192809488736	5.52356195605701	0	5.39231742277876	0	0	0	0	0	4.39231742277876	0	0	0	0	0	0	0	0	0	0	0	0	0	0	0	0	0	0	0	0	0	0	0	0	0	0	0	0	0	0	0
hcmv-miR-US33-5p	0	0	0	0	0	0	0	0	0	0	0	0	0	0	0	0	0	0	0	0	0	0	0	0	0	0	0	0	0	0	0	0	0	0	0	0	0	0	0	0	0	0	0	0	0	0	0	0	0
hiv1-miR-H1	0	0	0	0	0	0	0	3.4594316186373	0	0	0	5.16992500144231	0	0	0	0	0	0	0	0	0	0	0	0	0	0	0	0	0	0	0	0	0	0	0	0	0	0	0	0	0	0	0	0	0	0	0	0	0
hiv1-miR-N367	0	0	0	0	0	0	0	0	3.8073549220576	0	0	0	0	0	0	0	0	0	0	0	0	0	0	0	0	0	0	0	0	0	0	0	0	0	0	0	1.58496250072116	0	9.99859042974533	0	0	0	0	0	0	0	0	0	0
hiv1-miR-TAR-3p	0	0	0	0	0	0	0	0	0	0	0	0	0	0	0	0	0	0	0	0	0	0	0	0	0	0	0	0	0	0	0	0	0	0	0	0	0	0	0	0	0	0	0	0	0	0	0	0	0
hsv1-miR-H1	0	0	0	0	0	0	5.24792751344359	4.16992500144231	4.24792751344359	0	0	5.08746284125034	0	0	0	0	3.58496250072116	6.65821148275179	0	4.39231742277876	0	0	3	0	0	0	0	0	0	0	0	0	0	0	0	0	0	0	0	0	0	0	0	0	0	0	0	0	0
hsv1-miR-H2-3p	0	0	0	0	0	0	0	0	0	0	0	0	0	0	0	0	0	0	0	0	0	0	0	0	0	0	0	0	0	0	0	0	0	0	0	0	0	0	0	0	0	0	0	0	0	0	0	0	0
hsv1-miR-H2-5p	0	0	0	0	0	0	0	0	0	0	0	0	0	0	0	0	0	0	0	0	0	0	0	0	0	0	0	0	0	0	0	0	0	0	0	0	0	0	0	0	0	0	0	0	0	0	0	0	0
hsv1-miR-H3	0	0	0	0	0	0	0	0	0	0	0	4.24792751344359	0	0	0	0	0	0	0	0	0	0	0	0	0	0	0	0	0	0	0	0	0	0	0	0	0	0	0	0	0	0	0	0	0	0	0	0	0
hsv1-miR-H4-3p	0	0	0	0	0	0	0	0	0	0	0	0	0	0	0	0	0	0	0	0	0	0	0	0	0	0	0	0	0	0	0	0	0	0	0	0	0	0	0	0	0	0	0	0	0	0	0	0	0
hsv1-miR-H4-5p	0	5.28540221886225	6.49185309632967	0	0	8.12928301694497	6.88264304936184	8.92481250360578	7.7279204545632	5.08746284125034	0	4	5.32192809488736	2.8073549220576	7.19967234483636	6.8073549220576	2.58496250072116	10.2796105810525	0	7.15987133677839	5.08746284125034	5	5	8.6582114827518	7.07681559705083	0	0	5.04439411935845	6.70043971814109	5.52356195605701	6.91886323727459	7.68650052718322	0	0	8.10328780841202	7.2667865406949	6.59991284218713	7.21916852046216	11.9136374280491	7.82017896241519	6.98868468677217	0	7.68650052718322	6.96578428466209	9.74819284958946	5.28540221886225	7.49984588708321	8.76487159073609	8.49185309632967
hsv1-miR-H7	0	0	0	0	0	0	0	0	0	0	0	0	0	0	0	0	0	0	0	0	0	0	0	0	0	0	0	0	0	0	0	0	0	0	0	0	0	0	0	0	0	0	0	0	0	0	0	0	0
hsv1-miR-H8	0	8.68299458368168	7.18982455888002	0	3	4.75488750216347	5	7.4178525148859	5.78135971352466	4.85798099512757	0	8.25738784269265	0	5.8073549220576	5.7279204545632	6.3037807481771	5.04439411935845	11.3077700318907	7.78790255939143	5.20945336562895	0	5.32192809488736	0	0	8.53138146051631	0	0	6.18982455888002	10.3966047811819	0	0	0	2.58496250072116	6.78135971352466	4.4594316186373	6.71424551766612	7.66533591718518	6.78135971352466	10.0292872269682	0	0	7.77478705960117	0	6.22881869049588	4.16992500144231	0	0	5.78135971352466	0
hsv2-miR-H2	0	0	0	0	0	0	0	0	0	0	0	0	0	0	0	0	0	0	0	0	0	0	0	0	0	0	0	0	0	0	0	0	0	0	0	0	0	0	0	0	0	0	0	0	0	0	0	0	0
hsv2-miR-H3	0	0	0	0	0	0	0	0	0	0	0	0	0	0	0	0	0	0	0	0	0	0	0	0	0	0	0	0	0	0	0	0	0	0	0	0	0	0	0	0	0	0	0	0	0	0	0	0	0
hsv2-miR-H4-3p	0	0	0	0	0	0	0	0	0	0	0	0	0	0	0	0	0	0	0	0	0	0	0	0	0	0	0	0	0	0	0	0	0	0	0	0	0	0	0	0	0	0	0	0	0	0	0	0	0
hsv2-miR-H4-5p	0	0	0	0	0	0	0	4.24792751344359	2.58496250072116	0	0	4.08746284125034	0	0	0	0	0	0	3	0	0	0	0	0	0	0	0	0	0	0	0	0	0	0	0	0	0	0	0	0	0	0	0	0	0	0	0	0	0
kshv-miR-K12-2	0	0	0	0	0	0	0	0	0	0	0	0	0	0	0	0	0	0	0	0	0	0	0	0	0	0	0	0	0	0	0	0	0	0	0	0	0	0	0	0	0	0	0	0	0	0	0	0	0
kshv-miR-K12-3	0	0	0	0	0	0	0	0	0	0	0	0	0	0	0	0	0	0	0	0	0	0	0	0	0	0	0	0	0	0	0	0	0	0	0	0	0	0	0	0	0	0	0	0	0	0	0	0	0
kshv-miR-K12-4-3p	0	0	0	0	0	0	0	0	0	0	0	0	0	0	0	0	0	0	0	0	0	0	0	0	0	0	0	0	0	0	0	0	0	0	0	0	0	0	0	0	0	0	0	0	0	0	0	0	0
kshv-miR-K12-4-5p	0	0	0	0	0	1	4.52356195605701	4.90689059560852	5.28540221886225	4.75488750216347	0	4.70043971814109	0	0	0	0	0	7.97154355395077	4.75488750216347	4.39231742277876	1.58496250072116	0	0	5.12928301694497	0	0	0	0	0	0	0	0	0	0	0	0	0	0	0	0	0	0	0	0	0	0	0	0	0
kshv-miR-K12-5	0	0	0	0	0	0	0	0	0	0	0	0	0	0	0	0	0	0	0	0	0	0	0	0	0	0	0	0	0	0	0	0	0	0	0	0	0	0	0	0	0	0	0	0	0	0	0	0	0
kshv-miR-K12-6-3p	0	5.70043971814109	0	0	0	6.10852445677817	4.24792751344359	7.23840473932508	6.52356195605701	3.4594316186373	0	0	0	2.8073549220576	6.08746284125034	5.95419631038687	4.08746284125034	7.59991284218713	4.24792751344359	5.55458885167764	5.24792751344359	4.39231742277876	3.8073549220576	7.63662462054365	0	0	0	0	0	0	0	0	0	0	0	0	0	0	8.34429590791582	0	0	0	0	0	5.85798099512757	0	0	0	0
kshv-miR-K12-6-5p	11.6456584324087	8.90689059560852	10.5430318202552	11.0202855008446	10.9628960053373	9.55074678538324	9.64565843240871	7.8073549220576	8.38801728534514	8.75822321472672	10.4878400338231	8.4594316186373	9.11894107272351	8.76818432477693	8.93957921431469	9.81858217748086	9.15987133677839	7.31288295528436	8.55074678538324	8.98868468677217	8.69348695749933	9.98013957763916	8.58871463558226	10.4696418172395	11.9333218207329	13.7425199716613	10.6724253419715	10.8703647195834	11.1586096882145	10.7056323873614	10.4167975276061	10.7927902943011	11.6040898614692	10.7108064336994	9.08746284125034	9.96000193206808	10.0940776856719	8.67595703294175	10.8121773055144	9.87958324961278	10.2737955992143	9.04439411935845	10.3442959079158	10.1910592145317	10.0620461377205	8.55074678538324	10.1786648510065	11.211888294546	10.9001120629775
kshv-miR-K12-7	0	0	0	0	0	0	0	0	0	0	0	0	0	0	0	0	0	0	0	0	0	0	0	0	0	0	0	0	0	0	0	0	0	0	0	0	0	0	0	0	0	0	0	0	0	0	0	0	0
kshv-miR-K12-8	0	0	0	0	0	0	0	0	0	0	0	0	0	0	0	0	0	0	0	0	0	0	0	0	0	0	0	0	0	0	0	0	0	0	0	0	0	0	0	0	0	0	0	0	0	0	0	0	0
kshv-miR-K12-9	0	0	0	0	0	0	2.8073549220576	4.90689059560852	4.24792751344359	3	0	3.70043971814109	0	0	0	0	2.8073549220576	7.5077946401987	0	5.35755200461808	0	0	2.58496250072116	0	0	0	0	0	0	0	0	0	0	0	0	0	0	0	0	0	0	0	0	0	0	0	0	0	0
kshv-miR-K12-10a+kshv-miR-K12-10b	0	0	0	0	0	0	0	0	0	0	0	0	0	0	0	0	0	0	0	0	0	0	0	0	0	0	0	0	0	0	0	0	0	0	0	0	0	0	0	0	0	0	0	0	0	0	0	0	0
kshv-miR-K12-11	0	3.16992500144231	0	0	0	0	0	4.64385618977472	0	0	0	0	0	0	0	0	0	0	0	0	0	0	0	0	0	0	0	0	0	0	0	0	0	0	0	0	0	0	0	0	0	0	0	0	0	0	0	0	0
kshv-miR-K12-12	0	0	0	0	0	0	0	3.16992500144231	4.24792751344359	0	0	3.90689059560852	0	0	0	0	0	6.65821148275179	4.70043971814109	0	0	0	1.58496250072116	0	0	0	0	0	0	0	0	0	0	0	0	0	0	0	0	0	0	0	0	0	0	0	0	0	0
mcv-miR-M1-3p	0	0	0	0	0	0	0	0	0	0	0	0	0	0	0	0	0	0	0	0	0	0	0	0	0	0	0	0	0	0	0	0	0	0	0	0	0	0	0	0	0	0	0	0	0	0	0	0	0
mcv-miR-M1-5p	0	0	0	0	0	0	0	0	0	0	0	0	0	0	0	0	0	0	0	0	0	0	0	2.8073549220576	0	0	0	0	0	0	0	0	0	0	0	0	0	0	6.12928301694497	0	0	0	0	0	0	0	0	0	0
[truncated: 46 more columns]
