# Supplementary material for: Developing a Prognostic Micro-RNA Signature for Human Cervical Carcinoma
Source: PLoS One. 2015 Apr 16;10(4):e0123946. doi: 10.1371/journal.pone.0123946 (PMC4399941; doi:10.1371/journal.pone.0123946)
Supplement: S7 Table — PCR data for 68 FFPE cervix samples. (XLS) [file pone.0123946.s007.xls]

## Sheet: Sheet1
PCR_ID
	miR-134	miR-455	let-7c	miR-218	miR-222	miR-500	miR-21	miR-451	miR-148a	RNU44	RNU48	RNU6B
1	1.38048	-1.40605	0.60179	-0.699177	-5.36227	1.47379	-6.49517	0.347541	-0.868665	0.523494	-1.95738	1.43389
2	8.27288	4.36694	0.158143	1.97628	-2.46638	4.21278	-5.22103	-1.41529	0.689922	-0.695762	-1.30451	2.00027
3	6.1457	2.25168	0.678333	2.90269	-3.66586	3.48436	-5.38464	-0.350544	0.369288	-0.275	-1.16578	1.44078
4	6.03131	2.78574	1.10076	2.54495	-3.37792	4.58581	-7.26937	-1.37483	-0.809251	-0.464366	-1.10948	1.57385
5	6.44755	1.92752	-1.96846	-0.0938564	-3.14521	5.16729	-4.30889	0.370567	-1.77581	-0.975397	-1.8953	2.87069
6	7.95382	3.85197	-0.345512	3.55177	-0.986592	2.26215	-5.777	-0.082933	-2.2148	-0.199487	-1.55184	1.75133
7	10.2196	4.04405	-0.459653	3.70369	-3.28172	4.93657	-5.60731	-1.93959	0.76507	-0.509053	-0.961064	1.47012
8	7.35329	3.38024	-1.66457	3.89595	-2.24724	4.42635	-6.08001	-6.13518	0.703974	-0.830181	-1.27431	2.10449
9	5.20901	0.0672936	-2.03894	-0.378795	-3.34802	4.97427	-4.17244	1.43536	-2.01379	-0.923592	-1.52601	2.4496
10	7.5352	4.65925	1.65712	3.66612	-3.67332	4.69559	-5.59194	-1.78016	0.71996	-1.63077	-0.193972	1.82475
11	11.5494	7.65333	3.41098	2.70582	-1.50953	4.62452	-2.19299	2.52129	2.78658	-0.889963	-1.2544	2.14436
12	8.66936	2.95234	-0.982982	5.61409	-3.39126	5.14686	-5.60625	0.694959	0.482698	-0.631745	-0.722419	1.35416
13	6.56599	1.90396	-1.16641	1.66289	-4.0017	1.6599	-6.13753	-1.06098	-0.630473	-0.16245	-1.73407	1.89652
14	8.10444	3.7411	-1.15185	2.8183	-2.88876	5.23323	-5.89102	-0.885888	0.348729	-0.637886	-1.04022	1.67811
15	8.50937	3.54636	2.85659	6.28409	-2.25041	6.64088	-2.91352	-0.0184426	3.40439	-1.66124	-2.3128	3.97404
16	8.67666	4.01497	0.919326	3.95251	-2.47115	4.92731	-5.91528	-1.50782	0.896407	-1.28529	-0.480336	1.76562
17	7.66086	3.81331	2.02178	3.54838	-2.84225	5.918	-4.7269	-0.812568	0.744004	0.931506	-2.33038	1.39888
18	3.03137	1.63974	2.88724	0.316543	-4.76778	2.10585	-5.29663	0.594024	-2.92291	0.671577	-2.53639	1.86481
19	4.91439	-1.395	-1.395	2.21633	-5.02723	2.60178	-6.66903	-3.45855	-1.91845	0.408302	-2.34781	1.93951
20	8.01367	1.3354	0.835114	4.10034	-2.53612	4.35577	-5.27963	-3.70345	0.737016	-0.179861	-1.61619	1.79606
21	4.61224	2.37514	0.730761	2.14754	-5.48919	3.10666	-6.17005	1.66258	-0.170432	0.984282	-1.6237	0.639419
22	5.09684	1.5188	-1.32281	1.89904	-3.71468	3.47391	-6.51511	-2.35802	-0.724861	-0.497847	-1.48961	1.98746
23	8.62721	4.08343	0.634622	3.67802	-5.28286	3.73519	-6.61838	1.45447	0.483161	-0.952521	-0.695801	1.64832
24	10.0541	6.58416	4.14437	6.89466	-1.54238	3.87238	-4.12532	1.19946	2.90126	-1.08534	-1.34	2.42534
25	3.95586	-1.29433	-0.0509763	-0.01853	-6.10134	0.959836	-8.91628	-0.354517	-1.08544	1.60766	-1.79896	0.191296
26	8.37114	3.48837	3.28803	2.81636	-1.72007	5.17516	-7.12561	-1.8886	-0.0171198	-0.788527	-1.49148	2.28001
27	6.41349	0.614068	1.97109	4.07381	-5.78439	2.47664	-8.64419	-3.00224	-0.761095	0.123934	-1.20569	1.08176
28	6.37887	3.04422	0.0730149	2.13584	-2.044	5.3769	-5.48564	2.55072	0.633283	-0.872256	-1.46206	2.33432
29	4.57837	1.38453	-1.47791	0.826704	-3.93437	3.29618	-8.535	-2.75053	-1.74709	-1.22153	-1.21243	2.43396
30	10.8911	6.3736	3.04588	6.08273	-1.25534	5.83011	-5.18954	1.63974	0.863124	-1.12296	-1.39387	2.51683
31	6.75337	2.72896	-0.698576	2.74985	-4.21253	4.64768	-6.30106	-3.90504	-0.0818759	-0.838524	-1.21558	2.0541
32	6.13028	0.980287	-2.75998	0.799608	-4.54222	3.52778	-8.7007	-4.20528	-1.06	-0.556748	-1.19667	1.75342
33	5.57535	1.5957	-0.676963	1.82285	-4.46338	3.41686	-7.12344	-1.91096	-0.433494	-0.869314	-1.35739	2.2267
34	7.08465	3.32931	0.546669	4.01138	-2.34508	5.71155	-6.18516	1.17722	1.00719	-1.81487	-0.791694	2.60656
35	5.27473	1.80939	-0.711789	0.400302	-3.00728	4.43317	-6.03465	-0.198432	-0.212544	-1.34849	-1.48025	2.82874
36	7.06422	2.74565	0.238809	3.55056	-2.05817	5.98368	-5.439	4.4212	1.35598	-1.01388	-1.50623	2.52011
37	6.65204	3.53968	1.15941	3.85489	-4.05262	4.09893	-5.36154	-2.62609	1.21431	-0.915199	-1.40199	2.31718
38	5.75133	1.2678	-1.8916	-0.119329	-4.05045	4.29371	-5.49473	1.14873	-1.61914	-1.28818	-2.07743	3.36562
39	8.43137	5.79133	1.95143	5.04573	-3.84967	4.37922	-5.57705	1.76799	1.76151	-1.6932	-0.876442	2.56965
40	10.7203	5.62518	2.78784	4.50209	-1.66397	7.0709	-5.46683	1.3566	2.18031	-1.16739	-1.5188	2.68619
41	8.20362	3.47091	14.9169	5.71361	-3.25806	5.92182	-4.71644	0.825316	2.99869	-1.14131	-1.59552	2.73683
42	7.75701	4.70129	0.879724	2.73834	-2.15859	5.36155	-6.30109	1.63507	0.719841	-0.778854	-1.73944	2.51829
43	5.78752	2.29723	0.995861	1.42125	-3.30643	3.60824	-6.52245	-0.322753	0.422533	-0.515067	-1.53486	2.04993
44	6.91141	1.9181	2.21519	3.80333	-2.96774	4.18964	-7.92294	-1.10717	-0.165814	-0.776474	-1.04949	1.82597
45	6.79568	3.34838	2.64505	4.64486	-3.22547	3.99813	-6.1446	-1.03389	1.11817	-0.49139	-1.45815	1.94954
46	6.391	2.20301	0.807978	3.7506	-4.38371	2.67254	-7.23463	-0.60416	0.125319	-0.875872	-1.59478	2.47065
47	6.95388	2.78263	-1.0817	3.02481	-3.30933	3.45161	-7.0327	-3.90903	-0.507785	-0.428618	-1.40477	1.83339
48	8.57865	4.04209	-1.93303	4.51835	-3.34462	6.48522	-6.1626	-0.497673	1.33255	-1.27269	-1.01149	2.28418
49	6.50314	1.91947	-0.397302	1.26982	-4.36106	4.90869	-5.98403	0.897659	0.195442	-0.359512	-0.895669	1.25518
50	10.701	5.99505	4.08457	7.36592	-6.45455	4.24346	-5.96437	0.658348	0.392583	0.0807012	-0.734296	0.653595
51	3.54066	0.864549	-0.0241898	-0.685942	-3.88922	3.21647	-7.72016	-0.7866	-1.729	0.371158	-1.65886	1.28771
52	5.78757	2.84661	1.70584	3.68744	-3.91165	3.78747	-5.36262	-0.046178	1.03049	-0.008476	-0.677026	0.685502
53	6.91576	3.57271	2.25094	4.93947	-1.63554	4.57636	-6.10333	-1.36616	0.0908936	-0.138987	-1.09547	1.23446
54	7.47821	1.93245	1.8508	4.06766	-3.89222	3.98049	-6.4967	-2.71888	1.16075	-0.558968	-1.00327	1.56223
55	8.36487	4.07027	1.88032	5.20714	-1.09293	6.9208	-4.40641	0.337632	1.90083	-1.1709	-1.1182	2.28909
56	3.73451	0.452654	1.96044	1.96044	-6.1615	-0.150374	-9.8559	-6.40549	-1.47218	2.08724	-1.10934	-0.977904
57	8.36842	4.39797	2.38931	5.23803	-3.23027	5.43557	-4.68662	-0.77111	3.09207	-0.574988	-1.54872	2.12371
58	8.89497	3.72848	2.16266	5.27026	-3.84373	4.89065	-5.99366	-1.94894	1.42064	-0.990087	-0.574271	1.56436
59	6.99649	2.96955	0.346403	4.55371	-4.74174	3.63732	-6.88971	-4.21689	0.961714	-0.659776	-1.33357	1.99334
60	8.35767	4.58687	2.48109	7.26244	-2.32237	5.08916	-4.31622	-0.763696	2.16886	-0.846129	-1.57753	2.42366
61	9.27841	5.40191	0.186407	4.51552	-1.85925	5.77278	-4.73766	1.81296	2.13278	-1.14828	-0.996	2.14428
62	7.36288	4.92254	-0.512932	2.78066	-1.18767	5.57133	-4.22715	1.14705	1.4369	-0.808276	-1.02981	1.83809
63	8.41424	4.12809	1.05524	4.0822	-2.84756	6.28803	-3.68713	2.16164	1.88267	-1.16481	-0.670847	1.83566
64	11.2651	3.92087	3.57966	6.80292	-2.79905	5.63778	-5.88163	1.17779	2.24334	-0.921949	-0.691972	1.61392
65	6.19518	3.35622	-0.528641	3.53554	-3.01838	5.00339	-4.29045	4.12701	2.14085	-0.567645	-1.08723	1.65487
66	8.01626	4.43956	2.54695	4.31955	-1.22492	6.09799	-4.94356	2.57895	0.922553	-0.675161	-1.37481	2.04997
67	8.95008	4.98905	-1.19994	3.17718	-4.97628	4.34438	-6.01061	-1.01301	0.421144	-1.32436	-0.496013	1.82037
68	4.55702	2.34371	1.14775	1.39508	-3.52547	4.27266	-7.32775	0.079017	-0.802716	-0.917812	-1.04842	1.96624
69	6.71341	2.09412	1.4777	2.73964	-3.06208	5.25952	-5.49744	0.275409	1.96737	-1.01736	-1.42699	2.44435
70	9.12014	4.04072	-1.0929	5.4405	-4.15922	5.21882	-4.67941	2.47716	2.38798	-0.714204	-1.64894	2.36314
